# Supplementary material for: Chondroitin polymerizing factor promotes development and progression of colorectal cancer via facilitating transcription of VEGFB
Source: J Cell Mol Med. 2024 May 22;28(10):e18268. doi: 10.1111/jcmm.18268 (PMC11109815; doi:10.1111/jcmm.18268)
Supplement: Supplementary file 8 — Table S3. [file JCMM-28-e18268-s002.xlsx]

## Sheet: Different Gene
Table S3.The differentially expressed genes identified by gene chip analysis.
Entrez	Gene Symbol	Gene Title	W2095-1	W2095-2	W2095-3	W2094-1	W2094-2	W2094-3	Fold Change	logFC	absolute FC	Regulation	P-value	FDR
65018	PINK1	PTEN induced putative kinase 1	8.16225	8.1988	8.158	7.13021	7.03426	7.20747	2.06915	1.04904	2.06915	up	5.60674e-15	2.89795e-13
7832	BTG2	BTG family member 2	6.52037	6.6553	6.69017	5.12088	5.40211	5.29622	2.54714	1.34888	2.54714	up	2.28702e-13	6.00928e-12
8202	NCOA3	nuclear receptor coactivator 3	6.26474	6.30107	6.20994	4.98324	4.97091	5.34604	2.23228	1.15852	2.23228	up	3.81567e-11	4.60342e-10
16	AARS	alanyl-tRNA synthetase	9.03836	9.10669	9.07127	10.227	10.1501	10.1987	-2.17321	-1.11983	2.17321	down	5.758e-19	1.99329e-16
222223	KIAA1324L	KIAA1324-like	5.4206	5.46192	5.15162	4.40005	4.15937	4.40154	2.0341	1.02439	2.0341	up	1.78429e-09	1.34531e-08
10905	MAN1A2	mannosidase, alpha, class 1A, member 2	5.88674	5.94492	5.88604	4.92734	4.92414	4.61186	2.12106	1.08479	2.12106	up	9.13353e-11	9.74955e-10
347734	SLC35B2	solute carrier family 35 (adenosine 3'-phospho 5'-phosphosulfate transporter), member B2	6.98999	7.06987	7.0517	8.17507	8.04048	8.21441	-2.15268	-1.10613	2.15268	down	3.99989e-15	2.17639e-13
84910	TMEM87B	transmembrane protein 87B	7.38107	7.35231	7.38942	5.84027	5.92684	5.86598	2.82171	1.49657	2.82171	up	9.02148e-17	1.00108e-14
833	CARS	cysteinyl-tRNA synthetase	8.51037	8.56603	8.48979	9.5739	9.62173	9.6822	-2.14932	-1.10388	2.14932	down	8.64653e-18	1.64457e-15
5230	PGK1	phosphoglycerate kinase 1	8.90597	8.81513	8.91004	10.3681	10.4326	10.4144	-2.88381	-1.52798	2.88381	down	2.49561e-21	3.06351e-18
1959	EGR2	early growth response 2	5.41531	5.41231	5.24019	4.53165	4.16306	4.3363	2.01708	1.01227	2.01708	up	1.70014e-09	1.29003e-08
9904	RBM19	RNA binding motif protein 19	8.22049	8.26919	8.20415	6.93842	6.97495	7.02141	2.38339	1.25302	2.38339	up	5.36966e-17	6.69623e-15
8140	SLC7A5	solute carrier family 7 (amino acid transporter light chain, L system), member 5	8.4178	8.44479	8.48334	9.99088	10.0725	10.0354	-2.99854	-1.58426	2.99854	down	1.87889e-21	2.54505e-18
55857	KIZ	kizuna centrosomal protein	5.01022	5.07801	5.28987	4.02794	4.10148	4.0479	2.09497	1.06693	2.09497	up	2.91543e-10	2.69487e-09
5000	ORC4	origin recognition complex subunit 4	7.07803	7.07685	7.12374	6.04644	6.01413	6.03917	2.08439	1.05963	2.08439	up	6.99615e-14	2.28638e-12
160518	DENND5B	DENN/MADD domain containing 5B	5.72208	5.69765	5.74778	4.5285	4.79003	4.77452	2.03471	1.02482	2.03471	up	1.4324e-10	1.44276e-09
23231	SEL1L3	sel-1 suppressor of lin-12-like 3 (C. elegans)	8.6371	8.65814	8.67546	9.75031	9.81591	9.86543	-2.22476	-1.15365	2.22476	down	1.62148e-18	4.24634e-16
118812	MORN4	MORN repeat containing 4	6.74973	6.68659	6.90758	5.50133	5.83003	5.76287	2.11876	1.08322	2.11876	up	2.51691e-11	3.21421e-10
5089	PBX2	pre-B-cell leukemia homeobox 2	6.19501	6.0533	6.16335	7.38433	7.26845	7.36239	-2.29926	-1.20117	2.29926	down	1.40792e-14	6.03826e-13
22911	WDR47	WD repeat domain 47	7.06711	7.15077	7.18661	5.95694	6.01636	6.16176	2.12846	1.08981	2.12846	up	3.5568e-13	8.73784e-12
54946	SLC41A3	solute carrier family 41, member 3	8.1187	8.13893	8.14466	6.95836	6.96973	6.96207	2.25122	1.17071	2.25122	up	1.16716e-16	1.23922e-14
133	ADM	adrenomedullin	9.95112	10.0091	9.97174	8.8042	8.73069	8.81028	2.29039	1.19559	2.29039	up	3.43338e-19	1.32226e-16
5429	POLH	polymerase (DNA directed), eta	6.46153	6.49549	6.41544	5.54445	5.2905	5.52414	2.00619	1.00446	2.00619	up	2.61359e-11	3.31443e-10
8338	HIST2H2AC	histone cluster 2, H2ac	6.36713	6.44199	6.38585	7.38626	7.3484	7.50077	-2.01878	-1.01349	2.01878	down	1.45639e-13	4.15167e-12
5142	PDE4B	phosphodiesterase 4B	4.19084	4.4595	4.78832	5.70181	5.75474	5.73805	-2.38168	-1.25198	2.38168	down	3.37762e-10	3.0642e-09
8348	HIST1H2BO	histone cluster 1, H2bo	4.42589	4.41042	4.20333	3.3446	3.10063	3.41093	2.08661	1.06116	2.08661	up	3.76815e-09	2.61474e-08
81846	SBF2	SET binding factor 2	7.1029	7.09165	7.07532	8.40066	8.34509	8.38499	-2.44013	-1.28696	2.44013	down	1.0804e-17	1.9291e-15
23705	CADM1	cell adhesion molecule 1	6.72212	6.86698	6.69258	5.24019	5.62545	5.52949	2.45465	1.29552	2.45465	up	2.10847e-12	3.86852e-11
79712	GTDC1	glycosyltransferase like domain containing 1	5.95722	5.76721	6.04357	4.97295	4.62272	4.88905	2.13528	1.09443	2.13528	up	2.94299e-10	2.7176e-09
6560	SLC12A4	solute carrier family 12 (potassium/chloride transporter), member 4	8.6924	8.86971	8.80936	7.77641	7.64275	7.89077	2.02864	1.02051	2.02864	up	6.11016e-14	2.03579e-12
1032	CDKN2D	cyclin-dependent kinase inhibitor 2D (p19, inhibits CDK4)	7.25206	7.19091	7.30956	6.03295	6.13784	6.41379	2.07913	1.05598	2.07913	up	1.22058e-11	1.73155e-10
1629	DBT	dihydrolipoamide branched chain transacylase E2	7.0164	6.90247	7.00625	5.76888	5.86178	5.85602	2.21322	1.14615	2.21322	up	7.90787e-14	2.50918e-12
6723	SRM	spermidine synthase	8.06328	8.04059	8.06583	9.6804	9.67891	9.78206	-3.15409	-1.65722	3.15409	down	3.43462e-21	3.85482e-18
4781	NFIB	nuclear factor I/B	6.07903	6.14623	6.14966	7.1509	7.1483	7.22993	-2.07254	-1.0514	2.07254	down	9.27623e-14	2.876e-12
66035	SLC2A11	solute carrier family 2 (facilitated glucose transporter), member 11	6.4975	6.4912	6.44144	5.4009	5.04198	5.3699	2.30663	1.20579	2.30663	up	6.80296e-12	1.05191e-10
10236	HNRNPR	heterogeneous nuclear ribonucleoprotein R	6.60694	6.57983	6.4532	7.65231	7.60275	7.71569	-2.15885	-1.11026	2.15885	down	1.89795e-14	7.702e-13
153642	ARSK	arylsulfatase family member K	5.71398	5.76721	5.81836	4.54991	4.70416	4.73192	2.15027	1.10452	2.15027	up	1.60854e-11	2.19323e-10
10228	STX6	syntaxin 6	6.19592	6.23182	6.1827	7.33815	7.36284	7.43553	-2.25849	-1.17536	2.25849	down	5.64766e-15	2.91526e-13
56155	TEX14	testis expressed 14	5.14648	4.72152	4.60519	3.54674	3.83281	3.41105	2.34166	1.22753	2.34166	up	6.29905e-09	4.14888e-08
29946	SERTAD3	SERTA domain containing 3	7.98575	8.08661	8.09325	7.0434	6.86785	6.97686	2.13243	1.0925	2.13243	up	9.02724e-15	4.22153e-13
57097	PARP11	poly(ADP-ribose) polymerase family member 11	5.18803	5.48023	5.3206	4.37569	4.06027	4.3363	2.10264	1.0722	2.10264	up	1.04666e-09	8.35326e-09
5793	PTPRG	protein tyrosine phosphatase, receptor type, G	6.73368	6.7681	6.77111	5.61057	5.68144	5.7646	2.10248	1.07209	2.10248	up	5.24863e-13	1.20925e-11
353322	ANKRD37	ankyrin repeat domain 37	7.20779	7.14312	7.08036	5.98043	6.03689	6.10447	2.14825	1.10316	2.14825	up	9.64e-14	2.96538e-12
54858	PGPEP1	pyroglutamyl-peptidase I	7.13405	7.08844	7.17954	6.09374	6.07603	6.14252	2.0419	1.02991	2.0419	up	1.42885e-13	4.08798e-12
10924	SMPDL3A	sphingomyelin phosphodiesterase, acid-like 3A	6.92652	7.07452	7.07396	5.75805	5.8174	5.86225	2.31728	1.21243	2.31728	up	4.23508e-14	1.50282e-12
79654	HECTD3	HECT domain containing E3 ubiquitin protein ligase 3	5.62132	5.86418	5.83894	7.04049	6.82542	7.01083	-2.27222	-1.1841	2.27222	down	1.14552e-12	2.31115e-11
8336	HIST1H2AM	histone cluster 1, H2am	6.30136	6.34399	6.32817	4.60136	4.39305	4.47609	3.56608	1.83434	3.56608	up	5.9382e-16	4.55594e-14
203197	C9orf91	chromosome 9 open reading frame 91	4.54929	4.43781	4.17846	6.38825	6.38323	6.56315	-4.15935	-2.05636	4.15935	down	1.39294e-15	9.07423e-14
29097	CNIH4	cornichon family AMPA receptor auxiliary protein 4	5.08964	4.88091	4.99183	5.99742	5.90498	6.10456	-2.02071	-1.01486	2.02071	down	7.40745e-11	8.17358e-10
57690	TNRC6C	trinucleotide repeat containing 6C	6.68131	6.80042	6.7695	5.42413	5.22981	5.55047	2.54725	1.34894	2.54725	up	1.89367e-13	5.13587e-12
80213	TM2D3	TM2 domain containing 3	6.81182	6.79515	6.68595	5.02814	5.12088	5.13101	3.18427	1.67096	3.18427	up	4.0541e-16	3.36525e-14
116461	TSEN15	tRNA splicing endonuclease subunit 15	7.40317	7.37824	7.45971	9.18193	9.08503	9.09136	-3.26195	-1.70573	3.26195	down	2.00292e-20	1.53035e-17
84830	ADTRP	androgen-dependent TFPI-regulating protein	7.78112	7.7412	7.74383	9.19416	9.28955	9.33683	-2.8642	-1.51813	2.8642	down	1.35871e-19	6.58924e-17
8139	GAN	gigaxonin	4.77352	4.93794	4.7555	3.78306	3.62746	3.84787	2.09874	1.06952	2.09874	up	5.17202e-10	4.4662e-09
5376	PMP22	peripheral myelin protein 22	7.90674	8.05925	7.95974	9.38988	9.29092	9.37104	-2.59434	-1.37537	2.59434	down	1.782e-18	4.5455e-16
56893	UBQLN4	ubiquilin 4	7.09242	7.1233	7.14971	8.38934	8.2716	8.35066	-2.32204	-1.21539	2.32204	down	9.39526e-17	1.02234e-14
3434	IFIT1	interferon induced protein with tetratricopeptide repeats 1	6.49692	6.48702	6.36042	5.01148	4.45752	4.72608	3.28621	1.71643	3.28621	up	3.31075e-13	8.22078e-12
11103	KRR1	KRR1, small subunit (SSU) processome component, homolog (yeast)	8.22326	8.30124	8.15821	9.22472	9.21005	9.25461	-2.00308	-1.00222	2.00308	down	2.3687e-16	2.174e-14
669	BPGM	bisphosphoglycerate mutase	7.29555	7.34111	7.24458	5.72921	5.90177	5.9691	2.68897	1.42705	2.68897	up	3.26528e-15	1.82197e-13
23392	KIAA0368	KIAA0368	4.36148	4.24387	4.34168	5.82661	5.74768	5.95501	-2.88271	-1.52742	2.88271	down	7.11124e-14	2.31102e-12
6446	SGK1	serum/glucocorticoid regulated kinase 1	7.7833	7.68672	7.69554	6.57863	6.48205	6.5469	2.2752	1.18599	2.2752	up	1.85882e-15	1.14989e-13
57103	TIGAR	TP53 induced glycolysis regulatory phosphatase	9.39769	9.41088	9.39724	8.38998	8.36605	8.25625	2.09146	1.06451	2.09146	up	4.06312e-17	5.5037e-15
83699	SH3BGRL2	SH3 domain binding glutamate-rich protein like 2	6.13488	6.282	6.26357	7.24161	7.27901	7.32717	-2.07884	-1.05578	2.07884	down	1.27612e-13	3.73536e-12
51621	KLF13	Kruppel-like factor 13	6.40103	6.32127	6.42068	7.44953	7.39324	7.65288	-2.16979	-1.11756	2.16979	down	1.94553e-13	5.23097e-12
79071	ELOVL6	ELOVL fatty acid elongase 6	5.68074	5.6534	5.65142	4.41046	4.67797	4.56748	2.15828	1.10988	2.15828	up	3.26713e-11	4.01185e-10
595	CCND1	cyclin D1	9.17261	9.12093	9.15232	10.2167	10.1912	10.2192	-2.08549	-1.06038	2.08549	down	5.05725e-19	1.80244e-16
80329	ULBP1	UL16 binding protein 1	3.57192	3.4186	3.50474	5.16821	4.92565	5.14319	-2.99094	-1.5806	2.99094	down	4.6157e-13	1.08701e-11
11234	HPS5	Hermansky-Pudlak syndrome 5	8.82222	8.81355	8.88138	7.81741	7.83266	7.80926	2.0269	1.01927	2.0269	up	1.22025e-16	1.29202e-14
6626	SNRPA	small nuclear ribonucleoprotein polypeptide A	7.93816	7.93816	7.88377	9.12613	9.05285	9.14484	-2.27822	-1.18791	2.27822	down	6.76311e-18	1.35902e-15
7533	YWHAH	tyrosine 3-monooxygenase/tryptophan 5-monooxygenase activation protein, eta	8.79569	8.78404	8.7766	10.3989	10.3764	10.3668	-3.02154	-1.59528	3.02154	down	1.45194e-22	3.355e-19
124411	ZNF720	zinc finger protein 720	5.36543	5.36552	5.27654	4.06395	3.94042	3.43263	2.87487	1.5235	2.87487	up	6.2146e-11	7.03522e-10
64762	GAREM1	GRB2 associated regulator of MAPK1 subtype 1	5.26838	5.26838	5.3206	4.32941	4.15252	3.98921	2.18668	1.12874	2.18668	up	1.3419e-10	1.36243e-09
254065	BRWD3	bromodomain and WD repeat domain containing 3	5.82486	5.96	5.70897	5.01003	4.4595	4.91093	2.05308	1.03779	2.05308	up	1.0437e-08	6.51187e-08
10887	PROKR1	prokineticin receptor 1	4.30655	4.78963	4.69349	3.31648	3.36108	3.4533	2.32883	1.2196	2.32883	up	1.01501e-09	8.13538e-09
8350	HIST1H3A	histone cluster 1, H3a	5.05482	4.86328	4.89984	3.58912	3.81758	3.65382	2.3825	1.25247	2.3825	up	3.26519e-11	4.01073e-10
283687	ST20-AS1	ST20 antisense RNA 1	5.95959	6.14124	5.96983	4.70587	4.7139	4.82404	2.42102	1.27562	2.42102	up	8.81638e-13	1.84467e-11
54947	LPCAT2	lysophosphatidylcholine acyltransferase 2	7.22918	7.39226	7.23857	6.22356	6.13829	6.30518	2.09119	1.06433	2.09119	up	3.46259e-13	8.52773e-12
83667	SESN2	sestrin 2	8.31957	8.35069	8.31886	10.1053	9.99998	10.1526	-3.3782	-1.75625	3.3782	down	1.49418e-21	2.17387e-18
203522	DDX26B	DEAD/H (Asp-Glu-Ala-Asp/His) box polypeptide 26B	6.93027	6.83652	7.06291	5.32275	5.45596	5.44025	2.90173	1.53691	2.90173	up	3.20147e-15	1.79401e-13
25932	CLIC4	chloride intracellular channel 4	8.62098	8.63052	8.66474	9.80268	9.8183	9.85405	-2.27563	-1.18626	2.27563	down	2.60455e-19	1.08843e-16
192669	AGO3	argonaute 3, RISC catalytic component	7.05528	7.14768	7.08576	5.62008	5.66268	5.75754	2.66871	1.41614	2.66871	up	1.57954e-15	1.004e-13
91869	RFT1	RFT1 homolog	5.76542	5.76721	5.82521	6.78742	6.77113	6.85922	-2.02789	-1.01998	2.02789	down	6.37981e-13	1.41667e-11
51015	ISOC1	isochorismatase domain containing 1	7.79604	7.8818	7.70134	9.1885	9.18148	9.17441	-2.61789	-1.3884	2.61789	down	1.96157e-18	4.87686e-16
9922	IQSEC1	IQ motif and Sec7 domain 1	6.17809	6.20034	6.30874	7.27366	7.23007	7.20103	-2.00814	-1.00586	2.00814	down	2.41902e-13	6.29297e-12
3482	IGF2R	insulin like growth factor 2 receptor	8.43973	8.46371	8.39792	7.42316	7.32966	7.5049	2.02027	1.01455	2.02027	up	5.31881e-15	2.76733e-13
1018	CDK3	cyclin-dependent kinase 3	4.65732	4.93691	4.95991	5.76104	5.87882	6.03883	-2.05839	-1.04152	2.05839	down	4.87853e-10	4.24073e-09
2635	GBP3	guanylate binding protein 3	7.69415	7.71968	7.74593	6.09555	6.21731	6.18487	2.93632	1.55401	2.93632	up	1.80375e-17	2.8117e-15
8355	HIST1H3G	histone cluster 1, H3g	6.20083	6.11201	6.09565	4.64621	4.66087	4.48368	2.90642	1.53924	2.90642	up	2.25188e-14	8.85527e-13
81605	URM1	ubiquitin related modifier 1	8.61576	8.69272	8.63002	9.79518	9.83384	9.80313	-2.24163	-1.16455	2.24163	down	6.06149e-19	2.01786e-16
51256	TBC1D7	TBC1 domain family member 7	8.36504	8.38413	8.38413	7.29644	7.22495	7.35707	2.1213	1.08495	2.1213	up	5.91552e-16	4.55594e-14
11262	SP140	SP140 nuclear body protein	6.07327	6.11471	6.20034	4.89036	5.19538	5.12088	2.08575	1.06057	2.08575	up	5.41433e-11	6.23163e-10
134553	C5orf24	chromosome 5 open reading frame 24	7.66978	7.69626	7.64059	6.46044	6.56829	6.8129	2.07772	1.055	2.07772	up	1.7564e-12	3.31115e-11
22847	ZNF507	zinc finger protein 507	4.0464	4.20122	4.15801	5.33197	5.30202	5.15939	-2.18745	-1.12925	2.18745	down	4.82923e-11	5.6543e-10
7919	DDX39B	DEAD (Asp-Glu-Ala-Asp) box polypeptide 39B	7.39931	7.45137	7.39783	8.50174	8.44227	8.54611	-2.11482	-1.08054	2.11482	down	3.19898e-16	2.76801e-14
161742	SPRED1	sprouty-related, EVH1 domain containing 1	8.33848	8.36413	8.37028	7.11633	7.15322	7.28732	2.25325	1.17201	2.25325	up	4.81867e-16	3.83172e-14
9181	ARHGEF2	Rho/Rac guanine nucleotide exchange factor 2	5.9974	5.93408	5.9074	7.00519	6.94502	6.89951	-2.00502	-1.00361	2.00502	down	6.10428e-13	1.36944e-11
56951	C5orf15	chromosome 5 open reading frame 15	8.50403	8.61328	8.44299	6.92153	6.76228	6.96095	3.11345	1.63851	3.11345	up	8.71819e-18	1.64648e-15
6605	SMARCE1	SWI/SNF related, matrix associated, actin dependent regulator of chromatin, subfamily e, member 1	7.67413	7.66508	7.50255	8.85432	8.78984	8.77939	-2.28775	-1.19393	2.28775	down	1.82774e-16	1.78157e-14
8365	HIST1H4H	histone cluster 1, H4h	6.03181	6.23144	6.02894	4.51838	4.62355	4.65197	2.82731	1.49943	2.82731	up	6.648e-14	2.19702e-12
10910	SUGT1	SGT1 homolog, MIS12 kinetochore complex assembly cochaperone	10.1266	9.99948	10.0772	8.84502	9.08427	8.95651	2.15223	1.10583	2.15223	up	5.02523e-16	3.97257e-14
51006	SLC35C2	solute carrier family 35 (GDP-fucose transporter), member C2	7.81267	7.87533	7.80001	8.86785	8.81988	8.89326	-2.04343	-1.03099	2.04343	down	1.65537e-16	1.63794e-14
124923	SGK494	uncharacterized serine/threonine-protein kinase SgK494	4.51768	4.82353	4.7399	6.30669	6.24418	6.37227	-3.06101	-1.61401	3.06101	down	2.82759e-14	1.07317e-12
7422	VEGFA	vascular endothelial growth factor A	5.16175	5.74048	5.2015	6.48798	6.56168	6.48798	-2.2109	-1.14464	2.2109	down	1.03606e-09	8.28551e-09
10769	PLK2	polo-like kinase 2	5.0336	5.33194	5.26898	3.67897	3.80697	3.4462	2.96382	1.56746	2.96382	up	3.30848e-12	5.65798e-11
57669	EPB41L5	erythrocyte membrane protein band 4.1 like 5	6.43362	6.53894	6.31155	5.22565	5.22776	5.59841	2.11027	1.07743	2.11027	up	2.03614e-10	1.96086e-09
154064	RAET1L	retinoic acid early transcript 1L	7.75104	7.84063	7.80324	6.42227	6.42293	6.41995	2.59653	1.37659	2.59653	up	5.34398e-17	6.69616e-15
80328	ULBP2	UL16 binding protein 2	7.75104	7.84063	7.80324	6.42227	6.42293	6.41995	2.59653	1.37659	2.59653	up	5.34398e-17	6.69616e-15
2590	GALNT2	polypeptide N-acetylgalactosaminyltransferase 2	5.45018	5.40428	5.60296	4.38309	4.11481	4.10487	2.43662	1.28488	2.43662	up	1.52025e-11	2.09172e-10
23002	DAAM1	dishevelled associated activator of morphogenesis 1	6.41996	6.4935	6.47596	5.11611	5.22517	5.28624	2.38496	1.25397	2.38496	up	1.55429e-13	4.36111e-12
408186	OVOS	ovostatin	6.32191	6.40791	6.33568	7.7322	7.68672	7.78112	-2.5994	-1.37818	2.5994	down	1.16723e-16	1.23922e-14
11080	DNAJB4	DnaJ heat shock protein family (Hsp40) member B4	9.11344	9.09542	9.03702	6.59725	6.68131	6.60715	5.47702	2.45339	5.47702	up	4.5475e-23	1.78635e-19
29950	SERTAD1	SERTA domain containing 1	9.82247	9.74043	9.78632	8.46142	8.33093	8.48514	2.56195	1.35724	2.56195	up	7.42691e-19	2.33395e-16
619208	FAM229B	family with sequence similarity 229 member B	9.31316	9.33083	9.33902	8.23743	8.30121	8.30741	2.0643	1.04565	2.0643	up	1.54614e-17	2.48542e-15
8493	PPM1D	protein phosphatase, Mg2+/Mn2+ dependent 1D	7.38779	7.39418	7.34797	6.03339	6.26073	6.38184	2.22118	1.15133	2.22118	up	6.57113e-13	1.45335e-11
54926	UBE2R2	ubiquitin conjugating enzyme E2R 2	6.92362	7.03852	6.995	8.03978	7.92558	8.09597	-2.04873	-1.03473	2.04873	down	2.28735e-14	8.96724e-13
677	ZFP36L1	ZFP36 ring finger protein-like 1	7.34243	7.41754	7.30405	6.28573	5.94937	6.09875	2.36754	1.24339	2.36754	up	1.80998e-13	4.93748e-12
6672	SP100	SP100 nuclear antigen	6.79042	6.94484	6.72278	5.48471	5.70388	5.65716	2.30393	1.2041	2.30393	up	7.28341e-13	1.57809e-11
58516	FAM60A	family with sequence similarity 60 member A	9.82521	9.8481	9.7611	10.8283	10.8626	10.8327	-2.04167	-1.02975	2.04167	down	4.30391e-19	1.56991e-16
100124534	SNORA84	small nucleolar RNA, H/ACA box 84	6.44233	6.55632	6.53341	7.62011	7.59664	7.78105	-2.22722	-1.15525	2.22722	down	1.8794e-14	7.65838e-13
118490	MSS51	MSS51 mitochondrial translational activator	4.93697	5.03191	4.98232	3.81062	3.94755	4.10886	2.03928	1.02806	2.03928	up	7.99362e-10	6.57603e-09
29968	PSAT1	phosphoserine aminotransferase 1	9.18874	9.23895	9.1602	10.6189	10.682	10.7121	-2.77991	-1.47504	2.77991	down	2.28994e-21	2.90173e-18
55088	CCDC186	coiled-coil domain containing 186	6.88162	6.98748	6.9153	5.80077	5.89393	5.84101	2.11828	1.0829	2.11828	up	1.91353e-13	5.1768e-12
355	FAS	Fas cell surface death receptor	8.92124	8.84249	8.90652	7.7652	7.78236	7.81132	2.14919	1.10379	2.14919	up	3.41448e-17	4.75629e-15
283927	NUDT7	nudix hydrolase 7	7.45605	7.57051	7.46949	6.37629	6.27494	6.25924	2.28976	1.19519	2.28976	up	6.60023e-15	3.28176e-13
8898	MTMR2	myotubularin related protein 2	6.91202	6.89732	6.86158	7.98271	8.03026	8.0841	-2.20694	-1.14205	2.20694	down	6.36082e-16	4.80511e-14
8503	PIK3R3	phosphoinositide-3-kinase regulatory subunit 3	8.5716	8.70086	8.52177	7.20192	7.01683	7.10139	2.81155	1.49136	2.81155	up	2.76919e-17	3.97005e-15
57035	RSRP1	arginine/serine-rich protein 1	6.44248	6.55671	6.59685	5.28404	4.97524	5.24887	2.57154	1.36263	2.57154	up	4.65075e-13	1.09265e-11
5825	ABCD3	ATP binding cassette subfamily D member 3	8.9474	9.06479	8.94551	7.87196	7.7765	7.82217	2.23823	1.16236	2.23823	up	5.31152e-17	6.68741e-15
79228	THOC6	THO complex 6	7.79509	7.91431	7.72478	9.32337	9.26164	9.36759	-2.84049	-1.50614	2.84049	down	1.06943e-18	3.06638e-16
10482	NXF1	nuclear RNA export factor 1	8.59152	8.70919	8.6188	7.54005	7.48652	7.63998	2.12038	1.08432	2.12038	up	1.18938e-15	8.01394e-14
8339	HIST1H2BG	histone cluster 1, H2bg	7.16463	7.25265	7.28328	4.7511	4.92236	5.12088	4.93166	2.30207	4.93166	up	1.42774e-17	2.34754e-15
51527	GSKIP	GSK3B interacting protein	9.43781	9.48575	9.47394	8.17308	8.11546	8.0963	2.52722	1.33755	2.52722	up	1.61857e-19	7.39308e-17
26147	PHF19	PHD finger protein 19	6.64393	6.65827	6.55507	7.66018	7.7909	7.77645	-2.17863	-1.12342	2.17863	down	8.16666e-15	3.89324e-13
5601	MAPK9	mitogen-activated protein kinase 9	5.90123	6.02382	5.87357	4.01832	4.02004	4.22129	3.59583	1.84632	3.59583	up	3.55547e-15	1.9616e-13
414	ARSD	arylsulfatase D	7.08176	7.18689	7.20239	6.02751	6.00333	6.12509	2.15104	1.10504	2.15104	up	9.74676e-14	2.99119e-12
10365	KLF2	Kruppel-like factor 2	7.1667	6.90309	7.08888	8.30902	7.94534	8.31013	-2.1966	-1.13527	2.1966	down	5.10973e-12	8.24991e-11
55975	KLHL7	kelch like family member 7	7.74463	7.68803	7.76002	6.38595	6.48844	6.56457	2.38046	1.25124	2.38046	up	1.72977e-15	1.07918e-13
64089	SNX16	sorting nexin 16	6.77221	6.88491	6.87589	5.53906	5.23381	5.49763	2.67741	1.42084	2.67741	up	7.00418e-14	2.2871e-12
79145	CHCHD7	coiled-coil-helix-coiled-coil-helix domain containing 7	9.19179	9.1924	9.17618	7.96557	8.08298	8.064	2.21802	1.14927	2.21802	up	1.251e-17	2.1366e-15
55916	NXT2	nuclear transport factor 2-like export factor 2	4.50472	4.58538	4.35514	5.68547	6.03635	5.96122	-2.66217	-1.4126	2.66217	down	2.98628e-12	5.16543e-11
27010	TPK1	thiamin pyrophosphokinase 1	7.32353	7.35457	7.32737	6.07246	6.19179	6.37951	2.17433	1.12057	2.17433	up	4.40892e-13	1.04774e-11
3655	ITGA6	integrin alpha 6	5.76256	5.97945	5.82349	6.8236	6.98513	6.86384	-2.05009	-1.03569	2.05009	down	3.44022e-12	5.84763e-11
5869	RAB5B	RAB5B, member RAS oncogene family	7.41775	7.56124	7.5196	8.65399	8.44756	8.56972	-2.08141	-1.05756	2.08141	down	1.12113e-14	4.99323e-13
85377	MICALL1	MICAL-like 1	8.32695	8.35225	8.2884	9.52271	9.51036	9.65614	-2.36286	-1.24054	2.36286	down	4.34901e-18	9.59763e-16
1513	CTSK	cathepsin K	6.19278	6.25555	6.36271	4.69066	4.97196	4.90334	2.66665	1.41503	2.66665	up	2.83542e-13	7.21847e-12
55110	MAGOHB	mago homolog B, exon junction complex core component	5.05444	5.20803	5.01544	6.19294	6.23855	6.26917	-2.20521	-1.14092	2.20521	down	2.24355e-12	4.06697e-11
79094	CHAC1	ChaC glutathione-specific gamma-glutamylcyclotransferase 1	4.23649	3.97735	4.51721	6.61654	6.49126	6.59937	-5.01195	-2.32537	5.01195	down	1.04958e-15	7.22061e-14
2074	ERCC6	excision repair cross-complementation group 6	4.88745	4.77022	4.74842	3.48703	3.11325	3.35863	2.79412	1.48239	2.79412	up	6.88975e-12	1.06301e-10
54943	DNAJC28	DnaJ heat shock protein family (Hsp40) member C28	4.96313	5.29423	5.06723	4.07537	3.99036	4.03092	2.10815	1.07598	2.10815	up	4.35576e-10	3.83639e-09
54407	SLC38A2	solute carrier family 38, member 2	9.1481	9.15853	9.15466	10.4473	10.4145	10.5199	-2.47395	-1.30682	2.47395	down	2.00452e-20	1.53035e-17
4846	NOS3	nitric oxide synthase 3	6.17253	6.22575	6.45442	7.54417	7.26879	7.4481	-2.19789	-1.13612	2.19789	down	2.33662e-12	4.20463e-11
142891	SAMD8	sterile alpha motif domain containing 8	7.4628	7.57058	7.54797	6.36804	6.41157	6.46096	2.16384	1.11359	2.16384	up	1.18917e-14	5.2135e-13
10330	CNPY2	canopy FGF signaling regulator 2	9.38964	9.45418	9.44289	8.35882	8.41517	8.41815	2.04418	1.03152	2.04418	up	1.91275e-17	2.9642e-15
81543	LRRC3	leucine rich repeat containing 3	3.99795	4.02787	4.00178	5.19945	4.87029	5.2428	-2.1361	-1.09498	2.1361	down	6.50614e-10	5.47567e-09
50485	SMARCAL1	SWI/SNF related, matrix associated, actin dependent regulator of chromatin, subfamily a-like 1	6.50569	6.82359	6.60679	7.67294	7.6611	7.72657	-2.05839	-1.04151	2.05839	down	9.62945e-13	1.99086e-11
26273	FBXO3	F-box protein 3	6.89247	6.98267	6.75691	5.48414	5.29761	5.48018	2.74481	1.45671	2.74481	up	1.96177e-14	7.92822e-13
79047	KCTD15	potassium channel tetramerization domain containing 15	6.63259	6.80779	6.82606	8.12185	8.05991	8.08705	-2.52122	-1.33412	2.52122	down	3.06263e-16	2.67347e-14
9724	UTP14C	UTP14, U3 small nucleolar ribonucleoprotein, homolog C (yeast)	8.5044	8.36616	8.43975	7.25253	7.28739	7.40038	2.1785	1.12334	2.1785	up	1.45132e-15	9.33351e-14
5016	OVGP1	oviductal glycoprotein 1	5.4712	5.78795	5.58053	4.62266	4.51241	4.39348	2.14907	1.10371	2.14907	up	1.84423e-10	1.80104e-09
5991	RFX3	regulatory factor X3	4.75801	5.12045	4.96869	3.70254	3.26905	3.93536	2.48527	1.3134	2.48527	up	3.60614e-09	2.51656e-08
28996	HIPK2	homeodomain interacting protein kinase 2	7.64306	7.50192	7.53467	8.8489	8.83639	8.74071	-2.37641	-1.24878	2.37641	down	4.64346e-17	6.10048e-15
388403	YPEL2	yippee like 2	6.9329	6.88706	7.04578	5.64892	5.80738	5.68371	2.36511	1.24191	2.36511	up	6.03808e-14	2.02034e-12
7171	TPM4	tropomyosin 4	8.10905	8.11419	8.13712	9.19759	9.16494	9.25362	-2.12176	-1.08526	2.12176	down	1.53629e-17	2.48542e-15
57649	PHF12	PHD finger protein 12	6.20471	6.39455	6.15939	5.36046	5.00587	5.39106	2.00058	1.00042	2.00058	up	1.12847e-09	8.92818e-09
50484	RRM2B	ribonucleotide reductase M2 B (TP53 inducible)	7.73433	7.83643	7.75145	6.38215	6.35397	6.50369	2.56828	1.3608	2.56828	up	3.45691e-16	2.94564e-14
374291	NDUFS7	NADH:ubiquinone oxidoreductase core subunit S7	5.07881	5.16175	5.06332	4.03161	4.08765	3.95917	2.10694	1.07515	2.10694	up	8.67929e-11	9.33315e-10
1798	DPAGT1	dolichyl-phosphate (UDP-N-acetylglucosamine) N-acetylglucosaminephosphotransferase 1 (GlcNAc-1-P transferase)	8.05407	8.13252	8.13846	9.50939	9.57929	9.63308	-2.76173	-1.46557	2.76173	down	1.19347e-19	5.9344e-17
3082	HGF	hepatocyte growth factor (hepapoietin A; scatter factor)	8.81476	8.84609	8.82743	9.80565	9.85982	9.85087	-2.01301	-1.00935	2.01301	down	4.20891e-18	9.39401e-16
64710	NUCKS1	nuclear casein kinase and cyclin-dependent kinase substrate 1	7.62538	7.65372	7.6187	9.07521	9.07548	9.10675	-2.73817	-1.45321	2.73817	down	7.41474e-20	4.16094e-17
54149	C21orf91	chromosome 21 open reading frame 91	6.46104	6.56423	6.56168	5.57775	5.15774	5.62811	2.10592	1.07445	2.10592	up	3.712e-10	3.33596e-09
3757	KCNH2	potassium channel, voltage gated eag related subfamily H, member 2	7.38282	7.45398	7.45978	8.49163	8.53622	8.56131	-2.13988	-1.09753	2.13988	down	1.80469e-16	1.76788e-14
116028	RMI2	RecQ mediated genome instability 2	6.34634	6.19895	6.11842	7.33868	7.18727	7.32379	-2.08784	-1.06201	2.08784	down	7.50541e-13	1.61571e-11
1522	CTSZ	cathepsin Z	9.2448	9.32844	9.21355	10.3142	10.2914	10.3423	-2.0759	-1.05374	2.0759	down	2.96309e-18	7.09732e-16
3304	HSPA1B	heat shock protein family A (Hsp70) member 1B	10.8176	10.8367	10.8408	9.75124	9.78188	9.86153	2.04694	1.03347	2.04694	up	8.1393e-19	2.47851e-16
4907	NT5E	5'-nucleotidase, ecto (CD73)	6.97509	7.0126	6.88161	5.4305	5.38845	5.37585	2.94479	1.55817	2.94479	up	4.31215e-16	3.51999e-14
5292	PIM1	Pim-1 proto-oncogene, serine/threonine kinase	5.21558	5.41823	5.24818	6.39828	6.39018	6.52747	-2.21092	-1.14465	2.21092	down	2.11188e-12	3.87212e-11
3140	MR1	major histocompatibility complex, class I-related	7.35891	7.21786	7.38256	6.22638	6.08076	6.32204	2.15853	1.11005	2.15853	up	4.39108e-13	1.04502e-11
114625	ERMAP	erythroblast membrane-associated protein (Scianna blood group)	4.09627	4.39342	4.03235	5.80606	5.77755	5.89618	-3.14396	-1.65258	3.14396	down	1.48365e-13	4.20497e-12
1375	CPT1B	carnitine palmitoyltransferase 1B	4.68238	4.61207	4.44033	5.64458	5.65716	5.63927	-2.09761	-1.06874	2.09761	down	5.05144e-11	5.8742e-10
677800	SNORA12	small nucleolar RNA, H/ACA box 12	8.14059	8.29675	8.32382	6.74077	6.93599	6.87603	2.64412	1.40279	2.64412	up	3.42236e-16	2.92891e-14
4715	NDUFB9	NADH:ubiquinone oxidoreductase subunit B9	5.3952	5.5746	5.07881	4.12903	4.25881	4.01962	2.31934	1.21372	2.31934	up	5.29197e-10	4.56076e-09
51809	GALNT7	polypeptide N-acetylgalactosaminyltransferase 7	8.16556	8.27031	8.26992	7.16789	7.17027	7.23965	2.06002	1.04266	2.06002	up	2.47258e-15	1.45184e-13
4978	OPCML	opioid binding protein/cell adhesion molecule-like	5.98702	6.02525	5.9912	7.03104	7.19407	7.21515	-2.21238	-1.1456	2.21238	down	7.73699e-14	2.46692e-12
6843	VAMP1	vesicle associated membrane protein 1	4.94429	5.12902	4.91089	3.81758	3.83886	3.96529	2.17471	1.12082	2.17471	up	1.42659e-10	1.43801e-09
4287	ATXN3	ataxin 3	7.99295	7.99952	7.93908	6.81238	6.81204	6.76145	2.26874	1.18189	2.26874	up	3.16092e-16	2.74706e-14
9764	KIAA0513	KIAA0513	8.0249	7.82207	7.90977	6.5792	6.5136	6.84294	2.41775	1.27367	2.41775	up	9.60737e-14	2.9623e-12
22822	PHLDA1	pleckstrin homology-like domain, family A, member 1	11.2829	11.2997	11.2688	10.2516	10.1958	10.2772	2.05947	1.04227	2.05947	up	9.0578e-20	4.80822e-17
7468	WHSC1	Wolf-Hirschhorn syndrome candidate 1	4.83562	4.8243	4.72054	6.31568	6.50796	6.22072	-2.93759	-1.55463	2.93759	down	3.43585e-14	1.26138e-12
10815	CPLX1	complexin 1	5.2067	5.28171	5.11771	6.22589	6.18276	6.23085	-2.01548	-1.01113	2.01548	down	1.09821e-11	1.57745e-10
79815	NIPAL2	NIPA-like domain containing 2	8.23264	8.19458	8.226	6.80514	6.78377	6.90444	2.61466	1.38662	2.61466	up	1.61368e-17	2.57678e-15
132789	GNPDA2	glucosamine-6-phosphate deaminase 2	7.10268	7.22006	7.12374	6.07246	5.95116	6.08287	2.16344	1.11333	2.16344	up	1.01022e-13	3.07861e-12
27244	SESN1	sestrin 1	8.11421	8.16694	8.12886	7.03182	6.97113	7.08733	2.15334	1.10658	2.15334	up	9.1942e-16	6.46833e-14
10613	ERLIN1	ER lipid raft associated 1	8.01129	8.04446	8.03142	9.21706	9.2911	9.36027	-2.39565	-1.26042	2.39565	down	3.00653e-18	7.15773e-16
8337	HIST2H2AA3	histone cluster 2, H2aa3	11.7377	11.8203	11.7545	10.0663	9.99291	10.1262	3.26947	1.70906	3.26947	up	7.93881e-23	2.45733e-19
55294	FBXW7	F-box and WD repeat domain containing 7	7.82472	8.03637	7.89881	6.8832	6.89918	6.8801	2.04553	1.03247	2.04553	up	3.83609e-14	1.38374e-12
26959	HBP1	HMG-box transcription factor 1	5.34686	5.28931	5.14557	3.88433	3.92661	3.7412	2.65713	1.40987	2.65713	up	1.72686e-12	3.26442e-11
23262	PPIP5K2	diphosphoinositol pentakisphosphate kinase 2	8.74884	8.57137	8.77575	7.36859	7.61867	7.59889	2.25002	1.16994	2.25002	up	2.7299e-14	1.04223e-12
83879	CDCA7	cell division cycle associated 7	9.11275	9.11623	9.09221	10.1619	10.1992	10.1691	-2.09899	-1.0697	2.09899	down	3.76422e-19	1.42179e-16
440	ASNS	asparagine synthetase (glutamine-hydrolyzing)	9.68092	9.75702	9.70841	11.8737	11.8452	11.9159	-4.47787	-2.16281	4.47787	down	7.72722e-26	1.0118e-21
100529239	RPS10-NUDT3	RPS10-NUDT3 readthrough	8.52177	8.52015	8.49671	9.55205	9.54191	9.56718	-2.05742	-1.04084	2.05742	down	4.06597e-18	9.17929e-16
80124	VCPIP1	valosin containing protein (p97)/p47 complex interacting protein 1	7.19775	7.3916	7.43122	6.13298	6.09755	6.09915	2.34615	1.2303	2.34615	up	2.73015e-14	1.04223e-12
7374	UNG	uracil DNA glycosylase	8.27432	8.32882	8.34783	9.76754	9.69473	9.82319	-2.72231	-1.44483	2.72231	down	7.69378e-20	4.1976e-17
100532737	ATP6V1G2-DDX39B	ATP6V1G2-DDX39B readthrough (NMD candidate)	7.39931	7.45137	7.39783	8.50174	8.44227	8.54611	-2.11482	-1.08054	2.11482	down	3.19898e-16	2.76801e-14
151194	METTL21A	methyltransferase like 21A	8.51087	8.60939	8.51404	7.47452	7.55024	7.54903	2.02816	1.02017	2.02816	up	1.14098e-15	7.76778e-14
100529145	TEN1-CDK3	TEN1-CDK3 readthrough (NMD candidate)	4.65732	4.93691	4.95991	5.76104	5.87882	6.03883	-2.05839	-1.04152	2.05839	down	4.87853e-10	4.24073e-09
79966	SCD5	stearoyl-CoA desaturase 5	6.27885	6.22611	6.1663	7.53236	7.52096	7.48591	-2.44413	-1.28932	2.44413	down	7.70257e-16	5.63449e-14
2317	FLNB	filamin B, beta	9.29179	9.36335	9.33121	10.5955	10.5742	10.6738	-2.43809	-1.28575	2.43809	down	3.53539e-20	2.43644e-17
256471	MFSD8	major facilitator superfamily domain containing 8	7.23204	7.27124	7.24916	6.1211	6.35768	6.18667	2.0406	1.029	2.0406	up	6.86056e-13	1.50221e-11
316	AOX1	aldehyde oxidase 1	7.04341	6.93803	6.80821	8.4997	8.3713	8.42005	-2.82934	-1.50047	2.82934	down	4.71966e-17	6.15939e-15
23012	STK38L	serine/threonine kinase 38 like	7.28814	7.51709	7.43938	6.34684	6.38099	6.44898	2.03158	1.0226	2.03158	up	5.22306e-13	1.20406e-11
2584	GALK1	galactokinase 1	6.73559	6.69602	6.65235	7.71871	7.61634	7.79769	-2.02267	-1.01626	2.02267	down	7.25355e-14	2.35094e-12
5140	PDE3B	phosphodiesterase 3B	7.11908	7.0723	7.10413	5.52656	5.51534	5.84259	2.77087	1.47034	2.77087	up	2.90961e-14	1.09478e-12
1859	DYRK1A	dual specificity tyrosine-(Y)-phosphorylation regulated kinase 1A	4.03009	3.70611	4.42672	4.96985	5.1235	5.25479	-2.08745	-1.06174	2.08745	down	9.44634e-08	4.75854e-07
10982	MAPRE2	microtubule associated protein RP/EB family member 2	8.15125	8.32636	8.1422	5.98433	5.89325	5.91277	4.84497	2.27649	4.84497	up	3.23969e-20	2.27253e-17
121274	ZNF641	zinc finger protein 641	6.18412	6.11471	6.03485	5.11851	4.94306	5.2425	2.01373	1.00987	2.01373	up	1.14273e-10	1.18409e-09
51643	TMBIM4	transmembrane BAX inhibitor motif containing 4	9.16363	9.24154	9.1596	10.1661	10.1759	10.2676	-2.02086	-1.01497	2.02086	down	1.35872e-17	2.28091e-15
84912	SLC35B4	solute carrier family 35 (UDP-xylose/UDP-N-acetylglucosamine transporter), member B4	5.83974	6.06547	6.04584	7.27987	7.25651	7.21811	-2.40796	-1.26781	2.40796	down	2.39653e-14	9.29322e-13
23576	DDAH1	dimethylarginine dimethylaminohydrolase 1	8.96541	9.04153	9.08737	10.3736	10.4019	10.3461	-2.53575	-1.34241	2.53575	down	3.81236e-20	2.58202e-17
2887	GRB10	growth factor receptor bound protein 10	6.84569	6.84699	6.71721	7.86984	7.78463	7.8975	-2.06674	-1.04736	2.06674	down	2.17526e-14	8.64072e-13
2354	FOSB	FBJ murine osteosarcoma viral oncogene homolog B	8.12425	8.08562	8.07414	6.71189	6.75595	6.89313	2.47543	1.30768	2.47543	up	2.3434e-16	2.16973e-14
144608	C12orf60	chromosome 12 open reading frame 60	6.8934	7.01732	6.85501	5.57015	5.53359	5.37879	2.69024	1.42773	2.69024	up	1.07855e-14	4.84755e-13
100506144	ZMYM6NB	ZMYM6 neighbor	7.74795	7.74792	7.61022	8.85384	8.78371	8.89218	-2.20566	-1.14121	2.20566	down	2.3366e-16	2.16973e-14
84418	CYSTM1	cysteine-rich transmembrane module containing 1	9.91908	9.89926	9.92639	10.9359	10.8965	11.0025	-2.04214	-1.03008	2.04214	down	5.40815e-19	1.89681e-16
11165	NUDT3	nudix hydrolase 3	8.52177	8.52015	8.49671	9.55205	9.54191	9.56718	-2.05742	-1.04084	2.05742	down	4.06597e-18	9.17929e-16
54756	IL17RD	interleukin 17 receptor D	5.40026	5.71555	5.5428	6.8652	6.76675	6.80167	-2.3922	-1.25834	2.3922	down	3.99941e-13	9.65018e-12
1942	EFNA1	ephrin-A1	6.71356	6.8524	6.70237	5.58234	5.56428	5.74288	2.18295	1.12628	2.18295	up	8.96384e-13	1.86998e-11
10492	SYNCRIP	synaptotagmin binding, cytoplasmic RNA interacting protein	6.84086	6.96959	6.9466	7.9456	8.13643	8.00937	-2.16063	-1.11145	2.16063	down	1.26191e-14	5.48344e-13
22920	KIFAP3	kinesin-associated protein 3	8.31963	8.3212	8.26583	7.1106	7.22965	7.38793	2.0842	1.05949	2.0842	up	4.75454e-14	1.65868e-12
10491	CRTAP	cartilage associated protein	9.03832	9.11945	8.99802	10.1192	10.0499	10.0709	-2.0393	-1.02808	2.0393	down	1.3062e-17	2.20215e-15
57515	SERINC1	serine incorporator 1	10.6744	10.653	10.6553	9.48349	9.60358	9.58161	2.15049	1.10467	2.15049	up	5.79496e-19	1.99329e-16
10217	CTDSPL	CTD small phosphatase like	7.3871	7.45719	7.42339	8.54731	8.52593	8.46854	-2.13076	-1.09137	2.13076	down	1.97892e-16	1.88223e-14
9270	ITGB1BP1	integrin beta 1 binding protein 1	6.52494	6.72764	6.41167	5.09525	5.25317	5.04666	2.68153	1.42306	2.68153	up	2.5773e-13	6.66062e-12
57002	YAE1D1	Yae1 domain containing 1	8.35386	8.49373	8.36178	7.29373	7.29366	7.35047	2.12948	1.0905	2.12948	up	1.08408e-15	7.43193e-14
7633	ZNF79	zinc finger protein 79	6.38916	6.46653	6.33106	5.39106	5.12079	5.43118	2.11585	1.08124	2.11585	up	2.73719e-11	3.44733e-10
57414	RHBDD2	rhomboid domain containing 2	9.52548	9.61565	9.55352	8.56224	8.47711	8.58932	2.03072	1.02199	2.03072	up	6.49416e-17	7.80133e-15
55279	ZNF654	zinc finger protein 654	7.43879	7.59717	7.45098	6.4595	6.45017	6.53803	2.01822	1.01308	2.01822	up	1.6491e-13	4.57161e-12
10067	SCAMP3	secretory carrier membrane protein 3	8.42839	8.45463	8.39894	9.7852	9.73097	9.78675	-2.53207	-1.34032	2.53207	down	4.82008e-20	3.15571e-17
6041	RNASEL	ribonuclease L (2',5'-oligoisoadenylate synthetase-dependent)	5.84392	5.76721	5.93281	3.93536	3.90616	4.13466	3.61983	1.85592	3.61983	up	4.8713e-15	2.56852e-13
730755	KRTAP2-3	keratin associated protein 2-3	5.42132	5.66255	5.74897	7.52759	7.54072	7.5496	-3.80621	-1.92836	3.80621	down	4.33933e-17	5.79787e-15
63935	PCIF1	PDX1 C-terminal inhibiting factor 1	6.03339	6.17122	6.00575	8.11844	8.22815	8.21297	-4.33611	-2.1164	4.33611	down	8.04002e-20	4.32641e-17
10797	MTHFD2	methylenetetrahydrofolate dehydrogenase (NADP+ dependent) 2, methenyltetrahydrofolate cyclohydrolase	10.2509	10.2623	10.2154	11.3678	11.3496	11.4359	-2.20616	-1.14154	2.20616	down	2.31209e-20	1.71365e-17
1054	CEBPG	CCAAT/enhancer binding protein (C/EBP), gamma	8.16881	8.16673	8.1066	9.85767	9.81362	9.91645	-3.28342	-1.7152	3.28342	down	1.34718e-21	2.03538e-18
132864	CPEB2	cytoplasmic polyadenylation element binding protein 2	5.11703	5.06711	5.23783	3.53348	3.6948	3.61148	2.88267	1.5274	2.88267	up	3.73771e-13	9.10259e-12
255919	CNEP1R1	CTD nuclear envelope phosphatase 1 regulatory subunit 1	7.53758	7.56289	7.53152	6.61864	6.50243	6.46492	2.02137	1.01533	2.02137	up	6.95676e-14	2.27581e-12
55664	CDC37L1	cell division cycle 37-like 1	8.83005	8.82993	8.84709	7.62822	7.67183	7.69942	2.24887	1.1692	2.24887	up	1.06666e-17	1.91645e-15
23710	GABARAPL1	GABA(A) receptor-associated protein like 1	7.62653	7.71559	7.61502	6.61888	6.60712	6.72986	2.00059	1.00043	2.00059	up	7.2127e-14	2.34156e-12
6667	SP1	Sp1 transcription factor	6.06499	6.17979	5.94683	7.0688	7.03916	7.08416	-2.00024	-1.00017	2.00024	down	1.7162e-12	3.24896e-11
10137	RBM12	RNA binding motif protein 12	6.22892	6.2267	6.18024	7.35957	7.30448	7.40335	-2.20969	-1.14385	2.20969	down	9.79743e-15	4.48036e-13
22936	ELL2	elongation factor, RNA polymerase II, 2	8.97434	9.09908	8.98978	10.0209	10.0082	10.1101	-2.03543	-1.02533	2.03543	down	4.92844e-17	6.38941e-15
1195	CLK1	CDC like kinase 1	9.34028	9.42768	9.43749	8.49481	8.27207	8.32221	2.0545	1.03879	2.0545	up	2.74444e-15	1.57613e-13
55704	CCDC88A	coiled-coil domain containing 88A	7.12374	7.28043	7.11567	6.31604	5.95722	6.23451	2.00559	1.00402	2.00559	up	4.06671e-11	4.86592e-10
200558	APLF	aprataxin and PNKP like factor	4.30655	4.78963	4.69349	3.31648	3.36108	3.4533	2.32883	1.2196	2.32883	up	1.01501e-09	8.13538e-09
23245	ASTN2	astrotactin 2	5.86588	5.92592	6.11639	4.5229	4.55749	4.37514	2.79766	1.48422	2.79766	up	2.23337e-13	5.888e-12
54541	DDIT4	DNA damage inducible transcript 4	6.67935	6.66643	6.63955	9.33045	9.42753	9.50337	-6.76774	-2.75867	6.76774	down	8.35317e-24	3.64588e-20
57678	GPAM	glycerol-3-phosphate acyltransferase, mitochondrial	8.22867	8.32281	8.23919	7.03424	7.20347	7.23097	2.15447	1.10733	2.15447	up	6.59738e-15	3.28176e-13
3184	HNRNPD	heterogeneous nuclear ribonucleoprotein D	7.37013	7.4941	7.39027	8.62118	8.52905	8.55698	-2.22053	-1.1509	2.22053	down	2.07734e-16	1.95688e-14
10921	RNPS1	RNA binding protein S1, serine-rich domain	6.72294	6.87474	6.70369	7.8322	7.79699	7.94926	-2.13223	-1.09236	2.13223	down	3.4679e-14	1.26958e-12
53616	ADAM22	ADAM metallopeptidase domain 22	5.95722	5.98081	5.93492	4.81875	4.4595	4.5413	2.55112	1.35113	2.55112	up	2.38536e-12	4.27082e-11
144193	AMDHD1	amidohydrolase domain containing 1	6.1478	6.15261	6.16037	4.86222	4.32471	4.70285	2.87521	1.52367	2.87521	up	2.97812e-12	5.1536e-11
4603	MYBL1	v-myb avian myeloblastosis viral oncogene homolog-like 1	6.75473	6.70465	6.80597	4.33586	4.35059	4.41332	5.23622	2.38853	5.23622	up	9.19371e-19	2.71539e-16
134429	STARD4	StAR related lipid transfer domain containing 4	4.81427	4.89019	4.85625	3.47003	3.678	3.5451	2.44391	1.28919	2.44391	up	1.09742e-11	1.57734e-10
84159	ARID5B	AT-rich interaction domain 5B	5.41145	5.50663	5.55606	4.3861	4.41618	4.3861	2.13651	1.09525	2.13651	up	2.15823e-11	2.81007e-10
5494	PPM1A	protein phosphatase, Mg2+/Mn2+ dependent 1A	4.0622	4.31391	4.37527	5.56909	5.53096	5.57708	-2.47698	-1.30858	2.47698	down	5.61734e-12	8.92639e-11
79650	USB1	U6 snRNA biogenesis 1	7.77514	7.69997	7.76513	6.64417	6.63016	6.5786	2.18723	1.1291	2.18723	up	2.23348e-15	1.33947e-13
122953	JDP2	Jun dimerization protein 2	5.41696	5.47454	5.41943	7.56704	7.61914	7.65734	-4.52378	-2.17753	4.52378	down	1.01755e-19	5.25937e-17
8744	TNFSF9	tumor necrosis factor superfamily member 9	7.97444	7.87223	7.9538	6.51722	6.67407	6.56552	2.54539	1.34789	2.54539	up	2.31812e-16	2.15783e-14
23586	DDX58	DEAD (Asp-Glu-Ala-Asp) box polypeptide 58	7.01055	7.10261	7.11576	5.90401	5.85454	6.08428	2.18661	1.1287	2.18661	up	3.63316e-13	8.89208e-12
54899	PXK	PX domain containing serine/threonine kinase	5.70269	5.66069	5.54316	6.87442	6.76133	6.92576	-2.32676	-1.21832	2.32676	down	1.22726e-13	3.62202e-12
3899	AFF3	AF4/FMR2 family member 3	4.53554	4.57408	4.6362	6.0089	6.02776	6.02684	-2.71175	-1.43923	2.71175	down	3.46631e-14	1.26958e-12
9419	CRIPT	cysteine-rich PDZ-binding protein	7.13185	7.1897	7.1944	6.13683	6.16707	5.97932	2.11049	1.07758	2.11049	up	2.2455e-13	5.91205e-12
23621	BACE1	beta-site APP-cleaving enzyme 1	6.34217	6.32456	6.27663	4.97378	5.04362	5.17995	2.37622	1.24867	2.37622	up	3.97018e-13	9.59143e-12
7556	ZNF10	zinc finger protein 10	8.06769	8.1087	7.98276	6.5082	6.5353	6.86595	2.66949	1.41657	2.66949	up	1.63587e-14	6.80722e-13
56204	FAM214A	family with sequence similarity 214 member A	8.15541	8.13275	8.0904	7.12596	7.02266	7.09272	2.06442	1.04574	2.06442	up	2.36952e-15	1.40305e-13
84321	THOC3	THO complex 3	6.05138	6.02519	6.00902	4.89032	4.58638	4.88905	2.3619	1.23995	2.3619	up	5.87029e-12	9.27581e-11
143872	ARHGAP42	Rho GTPase activating protein 42	5.67066	5.83858	5.82859	4.73427	4.48401	4.88496	2.1114	1.0782	2.1114	up	3.95941e-10	3.53165e-09
284119	PTRF	polymerase I and transcript release factor	8.77164	8.87234	8.71675	7.7272	7.7116	7.86366	2.02711	1.01942	2.02711	up	5.95825e-15	3.03176e-13
474383	F8A2	coagulation factor VIII-associated 2	8.85556	8.79212	8.74751	10.2617	10.2187	10.2826	-2.74332	-1.45592	2.74332	down	8.80209e-21	8.23247e-18
353091	RAET1G	retinoic acid early transcript 1G	7.75104	7.84063	7.80324	6.42227	6.42293	6.41995	2.59653	1.37659	2.59653	up	5.34398e-17	6.69616e-15
10957	PNRC1	proline rich nuclear receptor coactivator 1	8.93911	8.97483	8.98938	7.92734	7.88691	7.89718	2.09067	1.06396	2.09067	up	3.06911e-17	4.32117e-15
6558	SLC12A2	solute carrier family 12 (sodium/potassium/chloride transporter), member 2	7.90538	7.89979	7.88555	6.55331	6.55157	6.66662	2.47325	1.30641	2.47325	up	1.50758e-16	1.50689e-14
57205	ATP10D	ATPase, class V, type 10D	8.85116	8.80007	8.88333	7.28175	7.39664	7.36865	2.82028	1.49584	2.82028	up	5.87562e-19	1.99329e-16
26037	SIPA1L1	signal-induced proliferation-associated 1 like 1	5.92632	5.73535	5.90203	6.91614	7.12968	7.15046	-2.31476	-1.21086	2.31476	down	3.83473e-13	9.28705e-12
283209	PGM2L1	phosphoglucomutase 2-like 1	6.79937	6.8116	6.85488	5.02896	5.09513	5.02054	3.41939	1.77374	3.41939	up	6.01531e-17	7.33831e-15
6433	SFSWAP	splicing factor, suppressor of white-apricot family	7.66175	7.53431	7.68528	5.96142	5.87282	5.96474	3.23579	1.69412	3.23579	up	1.55014e-17	2.48542e-15
2926	GRSF1	G-rich RNA sequence binding factor 1	6.30216	6.30311	6.25301	7.37266	7.41912	7.51313	-2.21741	-1.14888	2.21741	down	1.12304e-14	4.99607e-13
10614	HEXIM1	hexamethylene bis-acetamide inducible 1	8.0042	8.04237	8.05408	6.36568	6.21222	6.32851	3.32053	1.73141	3.32053	up	1.49441e-18	3.93983e-16
54556	ING3	inhibitor of growth family member 3	5.05272	5.06919	5.16584	6.12052	6.1768	6.13276	-2.06686	-1.04744	2.06686	down	5.6231e-12	8.93194e-11
3398	ID2	inhibitor of DNA binding 2, dominant negative helix-loop-helix protein	4.95113	4.96235	4.97398	3.60064	3.51147	3.43599	2.72537	1.44645	2.72537	up	8.22378e-13	1.74337e-11
80055	PGAP1	post-GPI attachment to proteins 1	6.16085	6.33309	6.38459	5.18731	5.08982	5.16786	2.21072	1.14451	2.21072	up	2.85639e-12	4.97829e-11
93099	DMKN	dermokine	6.07088	6.3389	6.15738	4.65882	4.39399	4.62771	3.09273	1.62888	3.09273	up	7.73209e-14	2.46692e-12
7157	TP53	tumor protein p53	5.99508	6.10904	6.23188	4.96925	5.1747	5.12276	2.03228	1.0231	2.03228	up	7.24538e-11	8.01726e-10
56925	LXN	latexin	6.51686	6.55925	6.56096	5.37555	5.36752	5.43463	2.22395	1.15312	2.22395	up	1.8898e-13	5.13027e-12
2305	FOXM1	forkhead box M1	6.9239	7.01277	6.94504	7.94034	7.98254	7.95955	-2.00033	-1.00024	2.00033	down	6.90085e-15	3.40125e-13
55212	BBS7	Bardet-Biedl syndrome 7	7.09237	7.02738	7.02407	5.95722	6.05804	6.00912	2.05596	1.03981	2.05596	up	1.96932e-13	5.27641e-12
139231	FAM199X	family with sequence similarity 199, X-linked	7.5789	7.41706	7.53586	6.40263	6.53543	6.36131	2.11035	1.07748	2.11035	up	1.35079e-13	3.89586e-12
140735	DYNLL2	dynein, light chain, LC8-type 2	6.45938	6.49524	6.30937	7.70714	7.81414	7.74451	-2.52089	-1.33393	2.52089	down	9.84321e-16	6.86787e-14
84945	ABHD13	abhydrolase domain containing 13	8.1994	8.21728	8.21483	7.18733	7.15735	7.14042	2.06881	1.0488	2.06881	up	6.30115e-16	4.77841e-14
23097	CDK19	cyclin-dependent kinase 19	6.00575	6.16637	6.20342	7.35088	7.33877	7.52256	-2.42652	-1.27889	2.42652	down	2.61089e-14	1.00255e-12
55102	ATG2B	autophagy related 2B	7.03189	6.97088	6.95124	5.61276	5.87731	6.06649	2.19236	1.13248	2.19236	up	1.90436e-11	2.52811e-10
388695	LYSMD1	LysM, putative peptidoglycan-binding, domain containing 1	6.39961	6.49317	6.43773	5.37426	5.39397	5.33755	2.10659	1.07491	2.10659	up	1.03333e-12	2.11524e-11
57606	SLAIN2	SLAIN motif family member 2	4.30739	4.33493	4.61404	5.47281	5.55329	5.68248	-2.22028	-1.15074	2.22028	down	1.07533e-10	1.12583e-09
79819	WDR78	WD repeat domain 78	4.59417	4.81814	4.726	3.85172	3.45431	3.46308	2.17809	1.12307	2.17809	up	2.51244e-09	1.82834e-08
6197	RPS6KA3	ribosomal protein S6 kinase, 90kDa, polypeptide 3	6.61529	6.66205	6.62467	7.62741	7.63712	7.66305	-2.01185	-1.00852	2.01185	down	1.48648e-14	6.3058e-13
549	AUH	AU RNA binding protein/enoyl-CoA hydratase	8.24221	8.25377	8.2206	7.268	7.21297	7.14965	2.04012	1.02865	2.04012	up	2.0178e-15	1.23271e-13
10265	IRX5	iroquois homeobox 5	5.6868	5.83876	5.67708	4.57134	4.24987	4.74052	2.31922	1.21364	2.31922	up	2.02938e-10	1.95675e-09
11257	TP53TG1	TP53 target 1 (non-protein coding)	7.39401	7.32756	7.48421	6.474	6.40025	6.21706	2.0536	1.03816	2.0536	up	1.25152e-12	2.48168e-11
29880	ALG5	ALG5, dolichyl-phosphate beta-glucosyltransferase	10.2845	10.3392	10.2798	9.14183	9.23911	9.22424	2.14271	1.09944	2.14271	up	1.16623e-18	3.27227e-16
200316	APOBEC3F	apolipoprotein B mRNA editing enzyme, catalytic polypeptide-like 3F	6.44847	6.46665	6.38518	4.81596	4.78642	4.83456	3.07614	1.62112	3.07614	up	1.12538e-15	7.67487e-14
221150	SKA3	spindle and kinetochore associated complex subunit 3	7.09257	7.08636	7.05079	8.1954	8.13445	8.1927	-2.14	-1.09761	2.14	down	4.59598e-16	3.69957e-14
474384	F8A3	coagulation factor VIII-associated 3	8.85556	8.79212	8.74751	10.2617	10.2187	10.2826	-2.74332	-1.45592	2.74332	down	8.80209e-21	8.23247e-18
201895	SMIM14	small integral membrane protein 14	7.59386	7.55805	7.5539	5.85733	5.91773	5.97022	3.14598	1.65351	3.14598	up	1.01471e-17	1.87135e-15
143187	VTI1A	vesicle transport through interaction with t-SNAREs 1A	6.7544	6.89235	6.94207	5.78593	5.67746	6.03303	2.04316	1.0308	2.04316	up	4.60142e-11	5.42639e-10
2823	GPM6A	glycoprotein M6A	4.39348	4.59253	4.36781	3.38186	3.14305	3.45552	2.1802	1.12446	2.1802	up	1.2407e-09	9.7047e-09
55500	ETNK1	ethanolamine kinase 1	8.08846	8.09281	8.18351	6.59985	6.62456	6.64477	2.82555	1.49853	2.82555	up	4.74401e-18	1.01279e-15
6651	SON	SON DNA binding protein	7.1147	7.11336	7.12104	8.16274	8.1034	8.26555	-2.08618	-1.06086	2.08618	down	3.28952e-15	1.83289e-13
11259	FILIP1L	filamin A interacting protein 1-like	6.02215	6.04991	5.93774	4.5229	4.32471	4.5231	2.9208	1.54636	2.9208	up	4.31299e-14	1.52222e-12
65059	RAPH1	Ras association (RalGDS/AF-6) and pleckstrin homology domains 1	5.29515	5.70337	5.51645	6.44218	6.43044	6.67609	-2.01565	-1.01125	2.01565	down	5.56849e-10	4.77289e-09
342908	ZNF404	zinc finger protein 404	6.00667	5.94876	6.05551	4.5229	4.76207	4.79506	2.47994	1.3103	2.47994	up	1.47561e-12	2.85822e-11
8462	KLF11	Kruppel-like factor 11	5.63589	5.44173	5.63757	7.23965	7.22974	7.25973	-3.18504	-1.67131	3.18504	down	1.40973e-16	1.44211e-14
55707	NECAP2	NECAP endocytosis associated 2	7.81284	7.89003	7.75758	6.66051	6.74749	6.80258	2.11886	1.08329	2.11886	up	1.51507e-14	6.38573e-13
8970	HIST1H2BJ	histone cluster 1, H2bj	5.71324	5.83597	5.74553	4.01854	4.11036	4.11551	3.21194	1.68344	3.21194	up	8.41041e-15	3.99007e-13
93349	SP140L	SP140 nuclear body protein like	6.07327	6.11471	6.20034	4.89036	5.19538	5.12088	2.08575	1.06057	2.08575	up	5.41433e-11	6.23163e-10
64798	DEPTOR	DEP domain containing MTOR-interacting protein	4.51215	4.37606	4.62678	3.61856	3.36939	3.29872	2.10834	1.07611	2.10834	up	2.58827e-09	1.87795e-08
3069	HDLBP	high density lipoprotein binding protein	6.41389	6.52222	6.49118	7.67136	7.57004	7.56801	-2.18461	-1.12737	2.18461	down	9.19626e-15	4.27007e-13
23254	KAZN	kazrin, periplakin interacting protein	4.99302	5.28617	5.28404	6.3213	6.03082	6.28036	-2.03226	-1.02308	2.03226	down	4.92284e-10	4.27514e-09
8543	LMO4	LIM domain only 4	3.63097	3.63624	3.13296	4.59374	4.80562	4.85436	-2.436	-1.28452	2.436	down	1.34879e-09	1.04607e-08
788	SLC25A20	solute carrier family 25 (carnitine/acylcarnitine translocase), member 20	7.99049	8.19965	8.11126	6.90248	6.82852	6.89972	2.33522	1.22356	2.33522	up	1.44107e-15	9.29894e-14
8263	F8A1	coagulation factor VIII-associated 1	8.85556	8.79212	8.74751	10.2617	10.2187	10.2826	-2.74332	-1.45592	2.74332	down	8.80209e-21	8.23247e-18
8347	HIST1H2BC	histone cluster 1, H2bc	5.84136	5.93902	6.1195	4.03209	4.01485	4.11251	3.76716	1.91348	3.76716	up	2.22233e-15	1.33482e-13
2012	EMP1	epithelial membrane protein 1	4.48126	4.69766	4.24352	5.81992	5.68235	6.03239	-2.58603	-1.37074	2.58603	down	4.27778e-11	5.08228e-10
639	PRDM1	PR domain containing 1, with ZNF domain	5.49444	5.59832	5.33301	3.78961	4.01947	3.50739	3.256	1.7031	3.256	up	1.94686e-12	3.62105e-11
51073	MRPL4	mitochondrial ribosomal protein L4	8.94646	8.99528	8.89886	8.03765	7.82209	7.95753	2.01081	1.00778	2.01081	up	6.48311e-15	3.24007e-13
9518	GDF15	growth differentiation factor 15	7.16071	7.36454	7.10075	8.36014	8.20404	8.40691	-2.166	-1.11503	2.166	down	1.05629e-13	3.18201e-12
25825	BACE2	beta-site APP-cleaving enzyme 2	5.50834	5.39966	5.43906	6.60616	6.74265	6.65683	-2.3287	-1.21953	2.3287	down	1.03417e-13	3.13458e-12
64859	NABP1	nucleic acid binding protein 1	8.77851	8.77349	8.75037	7.59245	7.57463	7.57264	2.27766	1.18755	2.27766	up	7.02873e-18	1.39519e-15
8329	HIST1H2AI	histone cluster 1, H2ai	5.89919	6.19895	6.03709	5.2015	4.70317	5.08433	2.06873	1.04874	2.06873	up	3.82467e-09	2.64741e-08
3037	HAS2	hyaluronan synthase 2	5.96518	6.1188	5.95722	7.24954	7.28285	7.23356	-2.36458	-1.24158	2.36458	down	1.027e-14	4.65312e-13
22955	SCMH1	sex comb on midleg homolog 1 (Drosophila)	4.65197	4.34665	4.80378	5.63263	5.64959	5.9077	-2.18733	-1.12917	2.18733	down	1.00219e-09	8.04909e-09
1203	CLN5	ceroid-lipofuscinosis, neuronal 5	7.7715	7.91864	7.88547	6.51333	6.73928	6.81545	2.24884	1.16918	2.24884	up	1.30718e-13	3.80598e-12
84455	EFCAB7	EF-hand calcium binding domain 7	5.0919	5.11738	5.02346	4.05698	4.00258	4.13756	2.01653	1.01187	2.01653	up	2.49228e-10	2.34833e-09
51029	DESI2	desumoylating isopeptidase 2	9.26592	9.28359	9.2836	10.2656	10.2783	10.3399	-2.02355	-1.01689	2.02355	down	1.38756e-18	3.75904e-16
54800	KLHL24	kelch like family member 24	7.67069	7.68506	7.58316	6.21182	6.16692	6.2738	2.69221	1.42879	2.69221	up	1.25866e-16	1.322e-14
10973	ASCC3	activating signal cointegrator 1 complex subunit 3	8.36293	8.32585	8.37122	7.22767	7.3484	7.27733	2.09778	1.06887	2.09778	up	7.82619e-16	5.70368e-14
163154	PRR22	proline rich 22	4.54298	4.32986	4.41014	5.81605	5.21094	5.5256	-2.12855	-1.08987	2.12855	down	7.64095e-09	4.91649e-08
113829	SLC35A4	solute carrier family 35 member A4	6.02501	5.54769	6.01383	7.57058	7.44478	7.52327	-3.13986	-1.6507	3.13986	down	7.5182e-14	2.41677e-12
51091	SEPSECS	Sep (O-phosphoserine) tRNA:Sec (selenocysteine) tRNA synthase	5.58223	5.85404	5.65862	4.18971	4.59431	4.39348	2.4722	1.3058	2.4722	up	3.66053e-11	4.43531e-10
80829	ZFP91	ZFP91 zinc finger protein	9.01852	9.00353	9.04797	10.0876	10.0588	10.1048	-2.0855	-1.06039	2.0855	down	7.99028e-19	2.47851e-16
55149	MTPAP	mitochondrial poly(A) polymerase	5.71687	5.64645	5.62434	6.91458	6.96918	7.03804	-2.48179	-1.31138	2.48179	down	7.76043e-15	3.73585e-13
129285	PPP1R21	protein phosphatase 1 regulatory subunit 21	7.15613	7.16975	7.14408	5.95722	6.00762	6.24677	2.12302	1.08612	2.12302	up	1.22631e-12	2.44652e-11
6509	SLC1A4	solute carrier family 1 (glutamate/neutral amino acid transporter), member 4	6.3744	6.39144	6.36357	7.44953	7.47069	7.44264	-2.11084	-1.07782	2.11084	down	9.73698e-15	4.45793e-13
56829	ZC3HAV1	zinc finger CCCH-type, antiviral 1	7.26434	7.22348	7.25593	5.98334	6.02907	6.1684	2.27781	1.18765	2.27781	up	2.55534e-14	9.8701e-13
85236	HIST1H2BK	histone cluster 1, H2bk	11.0069	11.0923	11.0323	8.93849	9.00083	9.01031	4.17166	2.06062	4.17166	up	1.92026e-24	9.42897e-21
516	ATP5G1	ATP synthase, H+ transporting, mitochondrial Fo complex subunit C1 (subunit 9)	8.40022	8.37658	8.30822	9.85618	9.88476	9.84175	-2.8269	-1.49922	2.8269	down	8.247e-21	7.90143e-18
55970	GNG12	guanine nucleotide binding protein (G protein), gamma 12	7.85568	8.00261	7.87484	8.99181	8.99193	9.11722	-2.17741	-1.12261	2.17741	down	3.70613e-16	3.12412e-14
122622	ADSSL1	adenylosuccinate synthase like 1	5.87784	5.74048	5.86265	4.69054	4.7332	4.78741	2.12865	1.08994	2.12865	up	1.13005e-11	1.61537e-10
151613	TTC14	tetratricopeptide repeat domain 14	6.07471	6.01207	6.13496	5.03178	4.89513	4.68712	2.30149	1.20257	2.30149	up	1.0983e-11	1.57745e-10
11040	PIM2	Pim-2 proto-oncogene, serine/threonine kinase	7.24699	7.32187	7.30498	5.96317	5.9747	5.99128	2.48785	1.3149	2.48785	up	9.54631e-16	6.6964e-14
8334	HIST1H2AC	histone cluster 1, H2ac	7.90667	8.13263	7.99226	5.85285	5.77252	6.11471	4.27866	2.09716	4.27866	up	2.11916e-17	3.15321e-15
114821	ZBED9	zinc finger, BED-type containing 9	6.47163	6.5218	6.58637	5.42132	5.25168	5.49919	2.19751	1.13587	2.19751	up	2.16926e-12	3.95971e-11
7277	TUBA4A	tubulin, alpha 4a	10.0745	10.127	10.12	9.07406	9.03477	9.15411	2.02725	1.01953	2.02725	up	1.06843e-17	1.91645e-15
1604	CD55	CD55 molecule, decay accelerating factor for complement (Cromer blood group)	4.10064	4.5229	4.19394	3.31648	3.40509	2.9958	2.0468	1.03337	2.0468	up	5.56632e-08	2.94884e-07
8795	TNFRSF10B	tumor necrosis factor receptor superfamily member 10b	8.684	8.79663	8.70896	7.68812	7.67511	7.73906	2.04075	1.0291	2.04075	up	4.69658e-16	3.74982e-14
9324	HMGN3	high mobility group nucleosomal binding domain 3	8.93152	9.02542	9.00827	7.9199	7.7894	7.85532	2.19395	1.13353	2.19395	up	7.74056e-17	8.88049e-15
5723	PSPH	phosphoserine phosphatase	7.9631	8.10094	8.12893	9.02571	9.14847	9.12155	-2.04805	-1.03425	2.04805	down	1.57718e-15	1.004e-13
5899	RALB	v-ral simian leukemia viral oncogene homolog B	8.58255	8.6498	8.6289	7.14428	7.11055	7.2172	2.75695	1.46307	2.75695	up	1.2859e-18	3.51705e-16
6884	TAF13	TATA-box binding protein associated factor 13	7.33756	7.33655	7.28198	6.10945	6.04377	6.19082	2.3038	1.20402	2.3038	up	8.80641e-15	4.14292e-13
54538	ROBO4	roundabout guidance receptor 4	3.40964	3.35867	2.96142	4.4498	4.16309	4.27543	-2.07464	-1.05286	2.07464	down	2.41001e-08	1.38039e-07
9829	DNAJC6	DnaJ heat shock protein family (Hsp40) member C6	8.12539	8.13491	8.21983	7.116	7.15808	7.10012	2.04955	1.03531	2.04955	up	2.29952e-15	1.37488e-13
81928	CABLES2	Cdk5 and Abl enzyme substrate 2	8.34759	8.33684	8.43487	7.29886	7.35271	7.3981	2.03244	1.02321	2.03244	up	2.15054e-15	1.29965e-13
149175	MANEAL	mannosidase, endo-alpha-like	4.3355	3.58042	4.40687	4.95665	5.21307	5.31531	-2.07639	-1.05408	2.07639	down	1.02875e-06	4.22448e-06
9204	ZMYM6	zinc finger, MYM-type 6	7.00937	6.98402	7.07594	5.53802	5.8854	6.08859	2.27485	1.18577	2.27485	up	5.74117e-11	6.55785e-10
91875	TTC5	tetratricopeptide repeat domain 5	4.99214	5.16721	5.14284	6.79299	6.69581	6.80119	-3.16587	-1.6626	3.16587	down	7.81208e-16	5.70368e-14
8357	HIST1H3H	histone cluster 1, H3h	6.39292	6.53462	6.68072	4.59949	4.53987	4.64857	3.83735	1.94011	3.83735	up	4.1957e-16	3.45525e-14
5198	PFAS	phosphoribosylformylglycinamidine synthase	8.1084	8.16756	8.05448	9.77022	9.62474	9.77328	-3.05802	-1.6126	3.05802	down	7.34687e-20	4.16094e-17
127262	TPRG1L	tumor protein p63 regulated 1-like	6.64161	6.59903	6.53875	7.74181	7.67416	7.75111	-2.18742	-1.12923	2.18742	down	3.53783e-15	1.95462e-13
28962	OSTM1	osteopetrosis associated transmembrane protein 1	7.81449	7.92909	7.86189	6.60091	6.61078	6.77077	2.30964	1.20767	2.30964	up	3.52524e-15	1.9504e-13
55812	SPATA7	spermatogenesis associated 7	6.72515	6.78659	6.63457	5.45499	5.37069	5.52621	2.40295	1.26481	2.40295	up	8.13423e-14	2.56856e-12
144203	OVOS2	ovostatin 2	6.32191	6.40791	6.33568	7.7322	7.68672	7.78112	-2.5994	-1.37818	2.5994	down	1.16723e-16	1.23922e-14
167227	DCP2	decapping mRNA 2	8.99496	9.04644	8.99966	7.27848	7.45828	7.39103	3.11182	1.63776	3.11182	up	2.2728e-19	9.81098e-17
55568	GALNT10	polypeptide N-acetylgalactosaminyltransferase 10	6.56423	6.53422	6.70062	5.46995	5.33298	5.63314	2.17498	1.121	2.17498	up	6.86063e-12	1.05935e-10
10443	N4BP2L2	NEDD4 binding protein 2-like 2	5.88643	6.06455	6.08273	4.77646	4.9704	4.896	2.18902	1.13028	2.18902	up	1.26313e-11	1.77907e-10
728715	LOC728715	ovostatin homolog 2	6.32191	6.40791	6.33568	7.7322	7.68672	7.78112	-2.5994	-1.37818	2.5994	down	1.16723e-16	1.23922e-14
7866	IFRD2	interferon-related developmental regulator 2	8.07675	8.32179	8.25103	9.58003	9.49317	9.66871	-2.57418	-1.36411	2.57418	down	8.08421e-17	9.13371e-15
92255	LMBRD2	LMBR1 domain containing 2	5.68743	5.62891	5.63479	4.10259	3.84788	4.33697	2.93745	1.55456	2.93745	up	2.09943e-12	3.85553e-11
23780	APOL2	apolipoprotein L, 2	6.77401	6.94191	6.99283	5.67581	5.6451	5.86199	2.25837	1.17528	2.25837	up	9.24585e-13	1.91862e-11
284217	LAMA1	laminin subunit alpha 1	7.70042	7.74371	7.69051	8.78871	8.88325	8.88169	-2.20331	-1.13967	2.20331	down	3.78599e-17	5.20005e-15
79971	WLS	wntless Wnt ligand secretion mediator	9.20245	9.20549	9.15841	7.56423	7.56785	7.55874	3.0848	1.62518	3.0848	up	7.74472e-21	7.6057e-18
117247	SLC16A10	solute carrier family 16 (aromatic amino acid transporter), member 10	7.46126	7.41754	7.4758	6.24498	6.43936	6.56334	2.05002	1.03564	2.05002	up	1.7108e-12	3.24342e-11
84251	SGIP1	SH3-domain GRB2-like (endophilin) interacting protein 1	4.43964	4.49243	4.49243	5.77341	5.68796	5.69009	-2.36579	-1.24232	2.36579	down	1.11306e-12	2.25727e-11
23200	ATP11B	ATPase, class VI, type 11B	7.00958	6.96229	6.97015	5.34216	5.35712	5.28429	3.14447	1.65282	3.14447	up	9.21272e-17	1.00806e-14
2744	GLS	glutaminase	8.2443	8.2882	8.19375	5.996	6.11501	6.02097	4.58871	2.19809	4.58871	up	1.21351e-20	1.05931e-17
340542	BEX5	brain expressed X-linked 5	9.14678	9.11679	9.20727	8.0883	8.12292	8.19452	2.03031	1.0217	2.03031	up	1.65237e-16	1.63794e-14
23657	SLC7A11	solute carrier family 7 (anionic amino acid transporter light chain, xc- system), member 11	5.63384	5.47771	5.60918	8.38196	8.35134	8.53506	-7.20606	-2.84921	7.20606	down	9.23832e-22	1.4516e-18
135398	C6orf141	chromosome 6 open reading frame 141	6.50371	6.67838	6.56021	5.47236	5.33949	5.76618	2.07737	1.05476	2.07737	up	1.67177e-10	1.65658e-09
142679	DUSP19	dual specificity phosphatase 19	5.59144	5.45999	5.54319	3.95097	4.01962	4.49655	2.59517	1.37583	2.59517	up	1.04732e-10	1.09973e-09
57761	TRIB3	tribbles pseudokinase 3	7.89309	8.06479	8.09412	10.3204	10.3604	10.4151	-5.09113	-2.34799	5.09113	down	8.13231e-23	2.45733e-19
10972	TMED10	transmembrane p24 trafficking protein 10	8.03126	7.99762	8.06096	9.09054	9.18248	9.18642	-2.1783	-1.1232	2.1783	down	2.00095e-17	3.06498e-15
29915	HCFC2	host cell factor C2	5.64766	5.74048	5.76448	4.42498	4.01531	4.2235	2.82114	1.49628	2.82114	up	1.40182e-12	2.74098e-11
8894	EIF2S2	eukaryotic translation initiation factor 2 subunit beta	6.68131	6.66285	6.53701	8.2295	8.18221	8.31489	-3.06342	-1.61514	3.06342	down	4.92467e-18	1.04568e-15
3013	HIST1H2AD	histone cluster 1, H2ad	6.40352	6.17505	6.13651	4.21111	3.89033	4.54517	4.06378	2.02282	4.06378	up	2.61499e-13	6.7385e-12
5054	SERPINE1	serpin peptidase inhibitor, clade E (nexin, plasminogen activator inhibitor type 1), member 1	10.9344	11.0607	11.0401	12.139	12.1066	12.1011	-2.1493	-1.10387	2.1493	down	6.69608e-20	3.9259e-17
3831	KLC1	kinesin light chain 1	6.5707	6.62639	6.41239	5.59424	5.38645	5.24653	2.18468	1.12742	2.18468	up	2.23952e-11	2.89862e-10
8343	HIST1H2BF	histone cluster 1, H2bf	5.3294	5.22658	5.1346	3.95228	4.22524	4.14344	2.17831	1.12321	2.17831	up	1.55022e-10	1.54912e-09
27241	BBS9	Bardet-Biedl syndrome 9	6.68827	6.64092	6.78392	5.62829	5.57327	5.55402	2.17223	1.11918	2.17223	up	3.3144e-13	8.22466e-12
28512	NKIRAS1	NFKB inhibitor interacting Ras-like 1	6.68319	6.78397	6.78293	5.40111	5.74929	6.05882	2.01898	1.01362	2.01898	up	6.97984e-09	4.53418e-08
3202	HOXA5	homeobox A5	9.07505	9.13979	9.08117	7.9028	7.86847	7.98752	2.26431	1.17907	2.26431	up	1.50866e-17	2.45905e-15
56605	ERO1B	endoplasmic reticulum oxidoreductase beta	6.12219	6.07682	6.02894	4.65116	4.71994	4.55012	2.7049	1.43558	2.7049	up	6.17577e-14	2.05243e-12
3431	SP110	SP110 nuclear body protein	7.6502	7.6841	7.65936	6.42285	6.35397	6.4008	2.41498	1.27201	2.41498	up	3.15236e-16	2.7457e-14
7976	FZD3	frizzled class receptor 3	7.15656	7.11336	6.99002	5.68963	5.91434	5.90802	2.37729	1.24932	2.37729	up	1.34729e-13	3.88969e-12
10479	SLC9A6	solute carrier family 9, subfamily A (NHE6, cation proton antiporter 6), member 6	9.00037	9.01231	8.93077	7.78423	7.73814	7.80057	2.30831	1.20684	2.30831	up	6.78092e-18	1.35902e-15
26610	ELP4	elongator acetyltransferase complex subunit 4	8.1557	8.20869	8.17487	7.05105	6.94208	7.01043	2.26352	1.17857	2.26352	up	2.39001e-16	2.18845e-14
1979	EIF4EBP2	eukaryotic translation initiation factor 4E binding protein 2	7.67265	7.77392	7.64421	6.4272	6.35138	6.57176	2.37317	1.24681	2.37317	up	8.37187e-15	3.97844e-13
6929	TCF3	transcription factor 3	7.00041	7.11697	6.99737	8.40994	8.34469	8.42319	-2.55683	-1.35436	2.55683	down	2.08057e-17	3.10756e-15
84188	FAR1	fatty acyl CoA reductase 1	7.76159	7.7938	7.76877	8.77499	8.78009	8.84787	-2.03674	-1.02626	2.03674	down	1.4703e-16	1.48474e-14
723790	HIST2H2AA4	histone cluster 2, H2aa4	11.7377	11.8203	11.7545	10.0663	9.99291	10.1262	3.26947	1.70906	3.26947	up	7.93881e-23	2.45733e-19
54885	TBC1D8B	TBC1 domain family, member 8B (with GRAM domain)	5.90359	5.97968	5.9735	4.73164	4.83912	4.90935	2.18185	1.12555	2.18185	up	5.43189e-12	8.67738e-11
4953	ODC1	ornithine decarboxylase 1	10.4478	10.4715	10.4241	11.6097	11.6449	11.6283	-2.26551	-1.17983	2.26551	down	1.56965e-21	2.2021e-18
115123	MARCH3	membrane associated ring-CH-type finger 3	4.9798	5.28404	5.17293	4.14085	4.04177	4.22484	2.01359	1.00977	2.01359	up	1.2619e-09	9.84504e-09
22868	FASTKD2	FAST kinase domains 2	5.57736	5.54753	5.57736	6.76185	6.63077	6.87226	-2.27765	-1.18754	2.27765	down	2.98368e-13	7.52761e-12
7761	ZNF214	zinc finger protein 214	5.85713	5.93608	5.84875	5.09225	4.78477	4.65197	2.05289	1.03766	2.05289	up	7.57562e-10	6.26364e-09
54704	PDP1	pyruvate dehyrogenase phosphatase catalytic subunit 1	8.13279	8.14726	8.06499	9.12513	9.18122	9.19549	-2.07379	-1.05227	2.07379	down	4.74086e-17	6.16657e-15
821	CANX	calnexin	6.88286	6.89874	6.84921	7.89561	7.92549	7.96986	-2.07539	-1.05338	2.07539	down	2.77193e-15	1.58727e-13
5274	SERPINI1	serpin peptidase inhibitor, clade I (neuroserpin), member 1	7.70391	7.79896	7.75043	4.19151	4.36939	4.51307	10.5058	3.39311	10.5058	up	2.68852e-21	3.20032e-18
23253	ANKRD12	ankyrin repeat domain 12	7.90861	7.91253	7.81955	6.70915	6.76665	6.9433	2.10506	1.07386	2.10506	up	6.95802e-14	2.27581e-12
9258	MFHAS1	malignant fibrous histiocytoma amplified sequence 1	7.2028	7.23669	7.3004	8.5966	8.67973	8.67288	-2.6447	-1.40311	2.6447	down	2.70319e-18	6.55474e-16
6671	SP4	Sp4 transcription factor	7.96461	7.85476	7.84944	6.77518	6.81907	6.88676	2.08869	1.0626	2.08869	up	1.03227e-14	4.67162e-13
84984	CEP19	centrosomal protein 19kDa	5.19769	4.96418	5.06362	4.14272	4.08181	3.96353	2.01737	1.01248	2.01737	up	7.26093e-10	6.02755e-09
5939	RBMS2	RNA binding motif, single stranded interacting protein 2	5.40417	5.66286	5.54436	6.8068	6.71043	6.82008	-2.36522	-1.24197	2.36522	down	2.49634e-13	6.4727e-12
100528062	ARMCX5-GPRASP2	ARMCX5-GPRASP2 readthrough	5.08806	5.01993	4.89559	3.72667	3.87073	3.85689	2.27064	1.1831	2.27064	up	4.26051e-11	5.06541e-10
440138	ALG11	ALG11, alpha-1,2-mannosyltransferase	8.5044	8.36616	8.43975	7.25253	7.28739	7.40038	2.1785	1.12334	2.1785	up	1.45132e-15	9.33351e-14
56063	TMEM234	transmembrane protein 234	7.32606	7.31739	7.35342	6.20099	6.22797	6.29792	2.12874	1.09	2.12874	up	2.26199e-14	8.88554e-13
22824	HSPA4L	heat shock protein family A (Hsp70) member 4 like	9.52112	9.45749	9.47869	8.27597	8.21049	8.26232	2.35573	1.23617	2.35573	up	6.15791e-19	2.03273e-16
1869	E2F1	E2F transcription factor 1	6.71145	6.80523	6.59576	7.78112	7.64909	7.86081	-2.08425	-1.05953	2.08425	down	2.71673e-13	6.94912e-12
81848	SPRY4	sprouty RTK signaling antagonist 4	4.67695	5.04775	4.5136	3.63256	3.56122	3.69743	2.167	1.1157	2.167	up	5.23475e-09	3.50608e-08
9196	KCNAB3	potassium channel, voltage gated subfamily A regulatory beta subunit 3	5.21828	5.12269	4.95069	6.19597	6.13823	6.17186	-2.10157	-1.07147	2.10157	down	1.63709e-11	2.22597e-10
5051	PAFAH2	platelet-activating factor acetylhydrolase 2	4.19084	4.25928	4.33789	5.44699	5.48359	5.43375	-2.28486	-1.19211	2.28486	down	5.98893e-12	9.42159e-11
8738	CRADD	CASP2 and RIPK1 domain containing adaptor with death domain	7.66684	7.66402	7.68883	8.79824	8.89556	8.85983	-2.2626	-1.17798	2.2626	down	1.40757e-17	2.33301e-15
91408	BTF3L4	basic transcription factor 3-like 4	8.89584	8.98359	8.94274	7.82537	7.93936	7.91367	2.06755	1.04792	2.06755	up	2.353e-16	2.16973e-14
85414	SLC45A3	solute carrier family 45, member 3	4.67039	4.89557	4.91298	6.12741	6.12741	6.22067	-2.51783	-1.33218	2.51783	down	5.3077e-13	1.21928e-11
80025	PANK2	pantothenate kinase 2	7.54882	7.51005	7.47824	6.47514	6.36972	6.63125	2.02839	1.02033	2.02839	up	5.77192e-13	1.30832e-11
151473	SLC16A14	solute carrier family 16 member 14	6.34216	6.41579	6.48963	7.49521	7.47273	7.4196	-2.06573	-1.04665	2.06573	down	5.9235e-14	1.98878e-12
1362	CPD	carboxypeptidase D	7.67922	7.68667	7.60854	8.78006	8.7879	8.77532	-2.17792	-1.12295	2.17792	down	3.20522e-17	4.48069e-15
386593	CHKB-CPT1B	CHKB-CPT1B readthrough (NMD candidate)	4.68238	4.61207	4.44033	5.64458	5.65716	5.63927	-2.09761	-1.06874	2.09761	down	5.05144e-11	5.8742e-10
2353	FOS	FBJ murine osteosarcoma viral oncogene homolog	6.93133	6.83572	7.01261	5.75	5.69973	5.70262	2.31194	1.2091	2.31194	up	5.20199e-14	1.78936e-12
79154	DHRS11	dehydrogenase/reductase (SDR family) member 11	5.79542	5.81903	5.75625	6.75656	6.78391	6.87472	-2.02066	-1.01483	2.02066	down	8.72478e-13	1.82983e-11
79586	CHPF	chondroitin polymerizing factor	6.41982	6.46897	6.54029	7.63498	7.57301	7.56514	-2.16547	-1.11468	2.16547	down	8.62251e-15	4.07593e-13
79858	NEK11	NIMA-related kinase 11	5.26571	5.31748	5.38547	4.16872	4.4325	4.20091	2.07845	1.05551	2.07845	up	2.57179e-10	2.41571e-09
8351	HIST1H3D	histone cluster 1, H3d	6.40352	6.17505	6.13651	4.21111	3.89033	4.54517	4.06378	2.02282	4.06378	up	2.61499e-13	6.7385e-12
124222	PAQR4	progestin and adipoQ receptor family member IV	6.28433	6.15916	6.30567	7.49373	7.43294	7.42113	-2.29667	-1.19955	2.29667	down	7.24757e-15	3.53312e-13
554313	HIST2H4B	histone cluster 2, H4b	9.22566	9.33109	9.31846	7.36464	7.20185	7.37661	3.93775	1.97737	3.93775	up	1.19791e-20	1.05931e-17
54813	KLHL28	kelch like family member 28	7.89558	7.93642	7.73696	6.57687	6.44233	6.84294	2.3548	1.23561	2.3548	up	7.09478e-13	1.54621e-11
23550	PSD4	pleckstrin and Sec7 domain containing 4	3.90839	3.62148	3.41984	4.74385	4.49969	4.8198	-2.0532	-1.03788	2.0532	down	2.48958e-08	1.42124e-07
5831	PYCR1	pyrroline-5-carboxylate reductase 1	7.85149	7.8869	7.75327	8.90614	8.83252	9.01289	-2.12377	-1.08663	2.12377	down	1.30672e-15	8.65607e-14
391	RHOG	ras homolog family member G	7.59296	7.72354	7.51871	8.75526	8.65909	8.79107	-2.1786	-1.1234	2.1786	down	2.04947e-15	1.25011e-13
6541	SLC7A1	solute carrier family 7 (cationic amino acid transporter, y+ system), member 1	4.43347	4.51318	4.2945	5.54053	5.48209	5.65347	-2.21143	-1.14498	2.21143	down	2.82173e-11	3.54471e-10
25898	RCHY1	ring finger and CHY zinc finger domain containing 1, E3 ubiquitin protein ligase	9.49247	9.48598	9.42579	8.11615	8.27409	8.12292	2.45722	1.29703	2.45722	up	4.6306e-18	1.00286e-15
10645	CAMKK2	calcium/calmodulin-dependent protein kinase kinase 2, beta	4.97388	5.05336	4.90388	6.08083	6.00482	6.00514	-2.07516	-1.05322	2.07516	down	1.02023e-11	1.48707e-10
114928	GPRASP2	G protein-coupled receptor associated sorting protein 2	5.08806	5.01993	4.89559	3.72667	3.87073	3.85689	2.27064	1.1831	2.27064	up	4.26051e-11	5.06541e-10
3077	HFE	hemochromatosis	4.21278	4.35624	4.01508	5.56844	5.66602	5.33533	-2.51152	-1.32856	2.51152	down	3.24658e-11	3.99162e-10
3148	HMGB2	high mobility group box 2	2.94985	3.16009	3.29331	4.85832	4.82452	4.73981	-3.18906	-1.67313	3.18906	down	5.47235e-13	1.24835e-11
59	ACTA2	actin, alpha 2, smooth muscle, aorta	7.11336	7.05838	7.26533	5.18376	5.31308	5.36622	3.62506	1.858	3.62506	up	9.16037e-17	1.00806e-14
3837	KPNB1	karyopherin (importin) beta 1	7.2732	7.30414	7.33658	8.60717	8.61652	8.75866	-2.56	-1.35614	2.56	down	1.37169e-17	2.29288e-15
8341	HIST1H2BN	histone cluster 1, H2bn	6.45508	6.61033	6.346	5.65674	5.21035	5.43123	2.05295	1.0377	2.05295	up	6.13964e-10	5.20452e-09
23587	ELP5	elongator acetyltransferase complex subunit 5	7.47544	7.75964	7.61227	6.30615	6.2878	6.58393	2.33457	1.22316	2.33457	up	7.9597e-13	1.69453e-11
171023	ASXL1	additional sex combs like 1, transcriptional regulator	5.95722	5.85594	5.84915	7.02463	6.92761	7.09277	-2.1849	-1.12757	2.1849	down	1.61119e-13	4.48553e-12
55269	PSPC1	paraspeckle component 1	7.00324	7.12854	7.0979	6.11171	5.97936	6.04861	2.04202	1.03	2.04202	up	4.41432e-13	1.04839e-11
3588	IL10RB	interleukin 10 receptor, beta	6.7049	6.72969	6.54563	8.01402	8.13972	8.15228	-2.71685	-1.44193	2.71685	down	1.54145e-16	1.53683e-14
1102	RCBTB2	regulator of chromosome condensation (RCC1) and BTB (POZ) domain containing protein 2	5.07855	5.22124	5.15949	3.93768	3.7317	3.83752	2.49227	1.31746	2.49227	up	4.99011e-12	8.08335e-11
3303	HSPA1A	heat shock protein family A (Hsp70) member 1A	10.8176	10.8367	10.8408	9.75124	9.78188	9.86153	2.04694	1.03347	2.04694	up	8.1393e-19	2.47851e-16
5926	ARID4A	AT-rich interaction domain 4A	7.52151	7.70429	7.5593	6.48061	6.60684	6.59484	2.04808	1.03427	2.04808	up	1.71271e-13	4.72132e-12
414149	ACBD7	acyl-CoA binding domain containing 7	6.39732	6.50435	6.48668	5.50853	5.3151	5.45778	2.05003	1.03565	2.05003	up	6.36577e-12	9.93485e-11
55608	ANKRD10	ankyrin repeat domain 10	7.62422	7.7722	7.79309	6.38808	6.57435	6.59937	2.31215	1.20924	2.31215	up	2.72443e-14	1.04223e-12
26512	INTS6	integrator complex subunit 6	6.01462	5.9963	5.88441	4.056	3.95753	4.04731	3.84992	1.94483	3.84992	up	4.67218e-16	3.73793e-14
5886	RAD23A	RAD23 homolog A, nucleotide excision repair protein	8.40055	8.446	8.48755	9.82156	9.74695	9.863	-2.5772	-1.3658	2.5772	down	1.65925e-19	7.49178e-17
6272	SORT1	sortilin 1	6.93064	6.965	7.04945	8.16637	8.05536	8.09995	-2.18182	-1.12553	2.18182	down	1.55159e-15	9.89439e-14
3012	HIST1H2AE	histone cluster 1, H2ae	8.74576	8.78214	8.74992	6.78529	6.598	6.81745	4.07188	2.02569	4.07188	up	4.96979e-20	3.20038e-17
206358	SLC36A1	solute carrier family 36 (proton/amino acid symporter), member 1	7.07224	6.91796	6.97866	6.03349	5.92287	5.94863	2.02973	1.02129	2.02973	up	7.83308e-13	1.67501e-11
8969	HIST1H2AG	histone cluster 1, H2ag	8.0147	7.90064	7.93873	5.24736	5.44854	5.45553	5.92801	2.56755	5.92801	up	2.40919e-20	1.72069e-17
160418	TMTC3	transmembrane and tetratricopeptide repeat containing 3	7.30227	7.23392	7.28792	6.02758	6.03989	6.02619	2.3677	1.24348	2.3677	up	2.39504e-15	1.41264e-13
8370	HIST2H4A	histone cluster 2, H4a	9.22566	9.33109	9.31846	7.36464	7.20185	7.37661	3.93775	1.97737	3.93775	up	1.19791e-20	1.05931e-17
6428	SRSF3	serine/arginine-rich splicing factor 3	6.47133	6.47136	6.45199	7.525	7.52485	7.58018	-2.11177	-1.07845	2.11177	down	7.69879e-15	3.71474e-13
160851	DGKH	diacylglycerol kinase, eta	4.92497	4.92497	4.96584	3.72576	4.05826	3.83419	2.09341	1.06586	2.09341	up	6.51047e-10	5.4775e-09
23608	MKRN1	makorin ring finger protein 1	8.55558	8.59475	8.61641	7.55598	7.49307	7.63273	2.03965	1.02832	2.03965	up	1.10719e-15	7.56394e-14
1389	CREBL2	cAMP responsive element binding protein-like 2	8.90247	9.01981	9.00721	7.83852	7.89246	7.89391	2.14583	1.10153	2.14583	up	7.65461e-17	8.85869e-15
8751	ADAM15	ADAM metallopeptidase domain 15	8.41989	8.50201	8.45449	9.49078	9.42186	9.55323	-2.04178	-1.02983	2.04178	down	8.33656e-17	9.30331e-15
9653	HS2ST1	heparan sulfate 2-O-sulfotransferase 1	5.78736	5.76359	5.85629	4.65805	4.72125	4.87577	2.07157	1.05072	2.07157	up	4.18599e-11	4.99193e-10
4001	LMNB1	lamin B1	5.17485	5.36299	5.37685	7.30203	7.36196	7.39071	-4.13151	-2.04667	4.13151	down	4.64642e-18	1.00286e-15
10746	MAP3K2	mitogen-activated protein kinase kinase kinase 2	7.49407	7.5758	7.59509	5.87786	6.05016	5.78493	3.13979	1.65067	3.13979	up	1.96232e-16	1.87097e-14
842	CASP9	caspase 9	8.21344	8.28684	8.17192	7.22691	7.10876	7.2648	2.03342	1.02391	2.03342	up	1.17518e-14	5.1637e-13
84327	ZBED3	zinc finger, BED-type containing 3	6.0191	6.17432	5.98113	7.44611	7.16185	7.38798	-2.41797	-1.2738	2.41797	down	1.4764e-13	4.19044e-12
84896	ATAD1	ATPase family, AAA domain containing 1	8.20506	8.23148	8.17394	7.17805	7.1438	7.16406	2.0584	1.04152	2.0584	up	8.45382e-16	6.04887e-14
56906	THAP10	THAP domain containing 10	6.02318	6.20997	6.10689	5.01713	5.03459	4.7839	2.24722	1.16814	2.24722	up	1.02531e-11	1.49061e-10
84100	ARL6	ADP ribosylation factor like GTPase 6	5.70447	5.92715	5.77522	4.29114	4.23282	4.48333	2.76354	1.46652	2.76354	up	5.45473e-13	1.24577e-11
57107	PDSS2	prenyl (decaprenyl) diphosphate synthase, subunit 2	6.13492	6.29239	6.29519	5.18072	5.04539	5.40782	2.04135	1.02952	2.04135	up	1.84857e-10	1.80321e-09
10772	SRSF10	serine/arginine-rich splicing factor 10	6.05935	6.0227	6.1372	7.40334	7.32034	7.49763	-2.52104	-1.33402	2.52104	down	2.60459e-15	1.51575e-13
83861	RSPH3	radial spoke 3 homolog (Chlamydomonas)	6.71868	6.85288	6.67317	5.76566	5.63627	5.82644	2.00757	1.00545	2.00757	up	7.39237e-12	1.12947e-10
6882	TAF11	TATA-box binding protein associated factor 11	9.03233	9.1143	9.04471	7.94507	7.96325	7.9831	2.14351	1.09997	2.14351	up	2.00949e-17	3.06498e-15
3017	HIST1H2BD	histone cluster 1, H2bd	9.81891	9.82357	9.83859	6.66949	6.55324	6.68494	9.13328	3.19113	9.13328	up	1.07823e-25	1.05888e-21
5537	PPP6C	protein phosphatase 6, catalytic subunit	6.14342	6.19854	6.25039	7.36804	7.45913	7.30649	-2.26645	-1.18044	2.26645	down	1.48073e-14	6.30183e-13
7423	VEGFB	vascular endothelial growth factor B	7.81308	7.96305	7.85579	9.10607	9.07806	9.05304	-2.30019	-1.20175	2.30019	down	2.04203e-17	3.09139e-15
2959	GTF2B	general transcription factor IIB	10.8282	10.8338	10.8002	9.76856	9.7728	9.76121	2.07517	1.05323	2.07517	up	6.55386e-20	3.90074e-17
3192	HNRNPU	heterogeneous nuclear ribonucleoprotein U (scaffold attachment factor A)	4.54198	4.60808	4.65197	5.77162	5.87498	6.04525	-2.4565	-1.29661	2.4565	down	1.83211e-12	3.43364e-11
